# Supplementary material for: Efficient delipidation of a recombinant lung surfactant lipopeptide analogue by liquid-gel chromatography
Source: PLoS One. 2019 Dec 4;14(12):e0226072. doi: 10.1371/journal.pone.0226072 (PMC6892477; doi:10.1371/journal.pone.0226072)
Supplement: S2 File — (XLSX) [file pone.0226072.s003.xlsx]

## Sheet: 160519_VT
160519-26
rSP-C 33 2% Jakub
PEEP=3		Treat
I/E-ratio	50	1	DPPC 50%, egg-PC 40%, POPG 10% , sSP-C 33 2%
Resp/min	40	2	Curosurf
		3	Controls
Treatment:
80 mgml
		BW	Foster dygn	Comment	VT	Pressure	Compliance	VT	Comment	VT	Pressure	Compliance	VT	Comment	VT	Pressure	Compliance	VT	Comment	VT	Pressure	Compliance	VT	Comment	VT	Pressure	Compliance	VT	Comment	VT	Pressure	Compliance	VT	Comment	VT	Pressure	Compliance	VT
Animal	Treat	(kg)	27	5´25	(ml)	(cm H2O)		(ml/kg)	10´25	(ml)	(cm H2O)		(ml/kg)	15´25	(ml)	(cm H2O)		(ml/kg)	20´20	(ml)	(cm H2O)		(ml/kg)	25´15	(ml)	(cm H2O)		(ml/kg)	30´25	(ml)	(cm H2O)		(ml/kg)	35´25 N2	(ml)	(cm H2O)		(ml/kg)
160519-1	1	0.0385		5´1	0.4244	20.0454	0.549921	11.0234	10´1	0.4364	19.9098	0.569321	11.3351	15´1	0.4527	19.9586	0.589142	11.7584	20´1	0.3285	14.9296	0.571513	8.53247	25´1	0.2284	10.0715	0.589035	5.93247	30´1	0.4933	19.9315	0.642851	12.813	35´1	0.529	19.8582	0.691919	13.7403
160519-2	2	0.0335		5´2	0.5343	19.9532	0.799333	15.9493	10´2	0.5685	19.8772	0.853749	16.9701	15´2	0.5928	20.0128	0.88421	17.6955	20´2	0.4957	14.9459	0.990038	14.797	25´2	0.3825	10.0688	1.13399	11.4179	30´2	0.6333	19.9776	0.946284	18.9045	35´2	0.6564	19.804	0.989398	19.594
160519-3	3	0.0278		5´3	0.0592	20.0996	0.105947	2.1295	10´3	0.046	19.926	0.0830411	1.65468	15´3	0.0388	19.7633	0.07062	1.39568	20´3	0.0238	14.9188	0.057385	0.856115	25´3	0.0116	10.18	0.0409888	0.417266	30´3	0.0334	19.8799	0.0604349	1.20144	35´3	0.0388	19.8257	0.0703977	1.39568
160519-4	1	0.0253		5´4	0.2752	20.0372	0.542864	10.8775	10´4	0.2984	19.8148	0.595235	11.7945	15´4	0.3338	20.1213	0.655707	13.1937	20´4	0.237	15.0869	0.620909	9.36759	25´4	0.1645	10.0905	0.644366	6.50198	30´4	0.3704	19.9369	0.734333	14.6403	35´4	0.3931	19.7877	0.785213	15.5375
160519-5	2	0.0329		5´5	0.434	19.9287	0.661934	13.1915	10´5	0.4814	19.8718	0.736331	14.6322	15´5	0.5167	19.9857	0.78582	15.7052	20´5	0.4143	14.9377	0.843015	12.5927	25´5	0.323	10.1122	0.97087	9.81763	30´5	0.5729	19.9667	0.872121	17.4134	35´5	0.5967	19.9559	0.908843	18.1368
160519-6	3	0.0258		5´6	0.0507	20.04	0.0980597	1.96512	10´6	0.0317	19.8447	0.0619149	1.22868	15´6	0.0272	20.0183	0.052665	1.05426	20´6	0.0155	14.8564	0.0404388	0.600775	25´6	0.0105	10.0851	0.0403543	0.406977	30´6	0.0289	19.8881	0.0563229	1.12016	35´6	0.0293	19.9938	0.0568006	1.13566
160519-7	1	0.0272		5´7	0.1648	20.0671	0.301928	6.05882	10´7	0.1963	19.9287	0.362137	7.21691	15´7	0.2315	20.0427	0.424645	8.51103	20´7	0.1612	14.8998	0.397755	5.92647	25´7	0.1233	10.058	0.450695	4.53309	30´7	0.3169	19.983	0.583032	11.6507	35´7	0.35	19.9396	0.645331	12.8676
160519-8	2	0.0339		5´8	0.6141	19.9667	0.907263	18.115	10´8	0.6574	19.8691	0.976004	19.3923	15´8	0.6995	20.0806	1.02757	20.6342	20´8	0.5705	14.8808	1.13091	16.8289	25´8	0.44	10.0607	1.2901	12.9794	30´8	0.7378	19.9043	1.09343	21.764	35´8	0.7709	19.8826	1.14373	22.7404
160519-9	3	0.0375		5´9	0.1365	19.9206	0.182725	3.64	10´9	0.1196	20.002	0.159451	3.18933	15´9	0.117	20.0183	0.155857	3.12	20´9	0.0486	15.011	0.0863367	1.296	25´9	0.018	10.0498	0.0477621	0.48	30´9	0.1096	19.8013	0.1476	2.92267	35´9	0.1177	19.7796	0.158682	3.13867
160524-1	1	0.0262		5´1	0.3064	22.8148	0.512591	11.6947	10´1	0.3611	23.1376	0.595673	13.7824	15´1	0.3986	23.0563	0.659852	15.2137	20´1	0.2866	18.0924	0.604615	10.9389	25´1	0.1812	13.096	0.528103	6.91603	30´1	0.4219	22.9695	0.701062	16.1031	35´1	0.0811	23.1539	0.133689	3.09542
160524-2	2	0.0234		5´2	07:48:25.920000	22.8474	0.608459	13.9017	10´2	0.3917	23.1783	0.722198	16.7393	15´2	0.4399	23.1539	0.811921	18.7991	20´2	0.3526	18.171	0.829254	15.0684	25´2	0.2264	13.2153	0.732122	9.67521	30´2	0.4786	22.9722	0.890337	20.453	35´2	0.507	22.9912	0.94239	21.6667
160524-3	3	0.028		5´3	0.1403	22.804	0.21973	5.01071	10´3	0.0367	23.1349	0.0566553	1.31071	15´3	0.0516	23.1566	0.0795824	1.84286	20´3	0.0337	18.1765	0.0662158	1.20357	25´3	0.0143	13.0607	0.0391031	0.510714	30´3	0.0769	23.0291	0.119259	2.74643	35´3	0.1181	23.0997	0.182594	4.21786
160524-6	3	0.0241		5´6	0.26	22.7796	0.473598	10.7884	10´6	0.2408	23.1214	0.432141	9.9917	15´6	0.2049	23.0074	0.369537	8.50207	20´6	0.0881	18.1412	0.201508	3.6556	25´6	0.0389	13.096	0.123252	1.61411	30´6	0.192	22.9912	0.346515	7.9668	35´6	0.1962	23.1946	0.35099	8.14108
160524-7	1	0.0245		5´7	0.3066	22.8447	0.547798	12.5143	10´7	0.3845	23.078	0.680036	15.6939	15´7	0.4631	23.0562	0.819825	18.902	20´7	0.3788	18.2172	0.848716	15.4612	25´7	0.2454	13.2153	0.757934	10.0163	30´7	0.5731	23.0373	1.01539	23.3918	35´7	0.7004	23.0318	1.24123	28.5878
160524-8	2	0.0299		5´8	0.5841	22.8067	0.856552	19.5351	10´8	0.6739	23.1675	0.972848	22.5385	15´8	0.727	23.0752	1.0537	24.3144	20´8	0.5857	18.1683	1.07818	19.5886	25´8	0.412	13.1285	1.04957	13.7793	30´8	0.78	22.983	1.13505	26.087	35´8	0.8391	23.2082	1.20921	28.0635
160524-9	3	0.0298		5´9	0.0203	22.8528	0.0298085	0.681208	10´9	0.0194	22.9749	0.0283356	0.651007	15´9	0.0229	23.002	0.0334082	0.768456	20´9	0.0166	18.0517	0.0308584	0.557047	25´9	0.0114	13.1014	0.0291992	0.38255	30´9	0.0213	22.9667	0.0311218	0.714765	35´9	0.0257	23.1512	0.0372515	0.862416
160525-1	1	0.0311		5´1	0.4362	22.8365	0.61418	14.0257	10´1	0.5022	23.1024	0.698971	16.1479	15´1	0.4795	20.2678	0.760714	15.418	20´1	0.3524	15.0761	0.7516	11.3312	25´1	0.2421	10.001	0.778379	7.78457	30´1	0.4825	20.0644	0.773234	15.5145	35´1	0.497	20.1946	0.791336	15.9807
160525-2	2	0.0306		5´2	0.7131	22.8637	1.01925	23.3039	10´2	0.7623	23.0156	1.08239	24.9118	15´2	0.7514	20.1403	1.21922	24.5556	20´2	0.6112	15.2226	1.31212	19.9739	25´2	0.4479	10.0254	1.46002	14.6373	30´2	0.7298	19.9749	1.19398	23.8497	35´2	0.6258	20.0237	1.02134	20.451
160525-3	3	0.0315		5´3	0.0971	22.8854	0.134695	3.08254	10´3	0.1169	23.1105	0.160581	3.71111	15´3	0.0617	20.1729	0.0970971	1.95873	20´3	0.0275	15.1764	0.0575246	0.873016	25´3	0.0155	9.982	0.0492951	0.492063	30´3	0.0363	20.0291	0.0575353	1.15238	35´3	0.0328	19.983	0.0521078	1.04127
160525-4	1	0.0356		5´4	0.7503	22.7443	0.926643	21.0758	10´4	0.8357	23.0752	1.01731	23.4747	15´4	0.8079	20.1268	1.12754	22.6938	20´4	0.6324	15.171	1.17092	17.764	25´4	0.4369	9.9711	1.2308	12.2725	30´4	0.8134	20.1051	1.13644	22.8483	35´4	0.8488	19.9911	1.19267	23.8427
160525-5	2	0.0268		5´5	0.5229	22.7118	0.859077	19.5112	10´5	0.5549	23.0291	0.89909	20.7052	15´5	0.5646	20.2542	1.04014	21.0672	20´5	0.4578	15.1303	1.129	17.0821	25´5	0.3119	9.9929	1.16463	11.6381	30´5	0.5842	19.9586	1.09219	21.7985	35´5	0.6126	20.0589	1.13955	22.8582
160525-6	3	0.0257		5´6	0.0165	22.5978	0.0284109	0.642023	10´6	0.0236	22.9993	0.0399268	0.918288	15´6	0.0194	20.2163	0.0373394	0.754864	20´6	0.0182	15.0815	0.0469563	0.708171	25´6	0.01	10.0091	0.0388751	0.389105	30´6	0.0181	19.9993	0.0352152	0.70428	35´6	0.0181	19.9884	0.0352344	0.70428
160525-7	1	0.0288		5´7	0.1755	22.7741	0.267574	6.09375	10´7	0.2322	23.002	0.350513	8.0625	15´7	0.254	20.181	0.437017	8.81944	20´7	0.1917	15.2117	0.437574	6.65625	25´7	0.1308	9.963	0.455853	4.54167	30´7	0.2923	19.9396	0.509002	10.1493	35´7	0.3285	19.9803	0.570875	11.4062
160525-8	2	0.029		5´8	0.5441	22.7308	0.825403	18.7621	10´8	0.6075	23.0047	0.910609	20.9483	15´8	0.6023	20.2651	1.02486	20.769	20´8	0.476	15.1981	1.07999	16.4138	25´8	0.3429	10.0661	1.17465	11.8241	30´8	0.6283	20.0861	1.07863	21.6655	35´8	0.6472	20.0562	1.11274	22.3172
160525-9	3	0.0327		5´9	0.0194	22.7633	0.0260627	0.593272	10´9	0.0182	23.0291	0.0241683	0.556575	15´9	0.0175	20.1918	0.0265042	0.535168	20´9	0.0137	15.1086	0.0277299	0.41896	25´9	0.0058	10.0715	0.0176111	0.17737	30´9	0.019	20.0942	0.0289158	0.58104	35´9	0.0186	20.0427	0.0283798	0.568807
							#DIV/0!	#DIV/0!				#DIV/0!	#DIV/0!				#DIV/0!	#DIV/0!				#DIV/0!	#DIV/0!				#DIV/0!	#DIV/0!				#DIV/0!	#DIV/0!				#DIV/0!	#DIV/0!
							#DIV/0!	#DIV/0!				#DIV/0!	#DIV/0!				#DIV/0!	#DIV/0!				#DIV/0!	#DIV/0!				#DIV/0!	#DIV/0!				#DIV/0!	#DIV/0!				#DIV/0!	#DIV/0!
							#DIV/0!	#DIV/0!				#DIV/0!	#DIV/0!				#DIV/0!	#DIV/0!				#DIV/0!	#DIV/0!				#DIV/0!	#DIV/0!				#DIV/0!	#DIV/0!				#DIV/0!	#DIV/0!
							#DIV/0!	#DIV/0!				#DIV/0!	#DIV/0!				#DIV/0!	#DIV/0!				#DIV/0!	#DIV/0!				#DIV/0!	#DIV/0!				#DIV/0!	#DIV/0!				#DIV/0!	#DIV/0!
							#DIV/0!	#DIV/0!				#DIV/0!	#DIV/0!				#DIV/0!	#DIV/0!				#DIV/0!	#DIV/0!				#DIV/0!	#DIV/0!				#DIV/0!	#DIV/0!				#DIV/0!	#DIV/0!
							#DIV/0!	#DIV/0!				#DIV/0!	#DIV/0!				#DIV/0!	#DIV/0!				#DIV/0!	#DIV/0!				#DIV/0!	#DIV/0!				#DIV/0!	#DIV/0!				#DIV/0!	#DIV/0!
							#DIV/0!	#DIV/0!				#DIV/0!	#DIV/0!				#DIV/0!	#DIV/0!				#DIV/0!	#DIV/0!				#DIV/0!	#DIV/0!				#DIV/0!	#DIV/0!				#DIV/0!	#DIV/0!
							#DIV/0!	#DIV/0!				#DIV/0!	#DIV/0!				#DIV/0!	#DIV/0!				#DIV/0!	#DIV/0!				#DIV/0!	#DIV/0!				#DIV/0!	#DIV/0!				#DIV/0!	#DIV/0!
							#DIV/0!	#DIV/0!				#DIV/0!	#DIV/0!				#DIV/0!	#DIV/0!				#DIV/0!	#DIV/0!				#DIV/0!	#DIV/0!				#DIV/0!	#DIV/0!				#DIV/0!	#DIV/0!
							#DIV/0!	#DIV/0!				#DIV/0!	#DIV/0!				#DIV/0!	#DIV/0!				#DIV/0!	#DIV/0!				#DIV/0!	#DIV/0!				#DIV/0!	#DIV/0!				#DIV/0!	#DIV/0!
							#DIV/0!	#DIV/0!				#DIV/0!	#DIV/0!				#DIV/0!	#DIV/0!				#DIV/0!	#DIV/0!				#DIV/0!	#DIV/0!				#DIV/0!	#DIV/0!				#DIV/0!	#DIV/0!
							#DIV/0!	#DIV/0!				#DIV/0!	#DIV/0!				#DIV/0!	#DIV/0!				#DIV/0!	#DIV/0!				#DIV/0!	#DIV/0!				#DIV/0!	#DIV/0!				#DIV/0!	#DIV/0!
							#DIV/0!	#DIV/0!				#DIV/0!	#DIV/0!				#DIV/0!	#DIV/0!				#DIV/0!	#DIV/0!				#DIV/0!	#DIV/0!				#DIV/0!	#DIV/0!				#DIV/0!	#DIV/0!
							#DIV/0!	#DIV/0!				#DIV/0!	#DIV/0!				#DIV/0!	#DIV/0!				#DIV/0!	#DIV/0!				#DIV/0!	#DIV/0!				#DIV/0!	#DIV/0!				#DIV/0!	#DIV/0!
							#DIV/0!	#DIV/0!				#DIV/0!	#DIV/0!				#DIV/0!	#DIV/0!				#DIV/0!	#DIV/0!				#DIV/0!	#DIV/0!				#DIV/0!	#DIV/0!				#DIV/0!	#DIV/0!
							#DIV/0!	#DIV/0!				#DIV/0!	#DIV/0!				#DIV/0!	#DIV/0!				#DIV/0!	#DIV/0!				#DIV/0!	#DIV/0!				#DIV/0!	#DIV/0!				#DIV/0!	#DIV/0!
							#DIV/0!	#DIV/0!				#DIV/0!	#DIV/0!				#DIV/0!	#DIV/0!				#DIV/0!	#DIV/0!				#DIV/0!	#DIV/0!				#DIV/0!	#DIV/0!				#DIV/0!	#DIV/0!
							#DIV/0!	#DIV/0!				#DIV/0!	#DIV/0!				#DIV/0!	#DIV/0!				#DIV/0!	#DIV/0!				#DIV/0!	#DIV/0!				#DIV/0!	#DIV/0!				#DIV/0!	#DIV/0!
							#DIV/0!	#DIV/0!				#DIV/0!	#DIV/0!				#DIV/0!	#DIV/0!				#DIV/0!	#DIV/0!				#DIV/0!	#DIV/0!				#DIV/0!	#DIV/0!				#DIV/0!	#DIV/0!
							#DIV/0!	#DIV/0!				#DIV/0!	#DIV/0!				#DIV/0!	#DIV/0!				#DIV/0!	#DIV/0!				#DIV/0!	#DIV/0!				#DIV/0!	#DIV/0!				#DIV/0!	#DIV/0!
							#DIV/0!	#DIV/0!				#DIV/0!	#DIV/0!				#DIV/0!	#DIV/0!				#DIV/0!	#DIV/0!				#DIV/0!	#DIV/0!				#DIV/0!	#DIV/0!				#DIV/0!	#DIV/0!
							#DIV/0!	#DIV/0!				#DIV/0!	#DIV/0!				#DIV/0!	#DIV/0!				#DIV/0!	#DIV/0!				#DIV/0!	#DIV/0!				#DIV/0!	#DIV/0!				#DIV/0!	#DIV/0!
							#DIV/0!	#DIV/0!				#DIV/0!	#DIV/0!				#DIV/0!	#DIV/0!				#DIV/0!	#DIV/0!				#DIV/0!	#DIV/0!				#DIV/0!	#DIV/0!				#DIV/0!	#DIV/0!
							#DIV/0!	#DIV/0!				#DIV/0!	#DIV/0!				#DIV/0!	#DIV/0!				#DIV/0!	#DIV/0!				#DIV/0!	#DIV/0!				#DIV/0!	#DIV/0!				#DIV/0!	#DIV/0!
							#DIV/0!	#DIV/0!				#DIV/0!	#DIV/0!				#DIV/0!	#DIV/0!				#DIV/0!	#DIV/0!				#DIV/0!	#DIV/0!				#DIV/0!	#DIV/0!				#DIV/0!	#DIV/0!
							#DIV/0!	#DIV/0!				#DIV/0!	#DIV/0!				#DIV/0!	#DIV/0!				#DIV/0!	#DIV/0!				#DIV/0!	#DIV/0!				#DIV/0!	#DIV/0!				#DIV/0!	#DIV/0!
							#DIV/0!	#DIV/0!				#DIV/0!	#DIV/0!				#DIV/0!	#DIV/0!				#DIV/0!	#DIV/0!				#DIV/0!	#DIV/0!				#DIV/0!	#DIV/0!				#DIV/0!	#DIV/0!
							#DIV/0!	#DIV/0!				#DIV/0!	#DIV/0!				#DIV/0!	#DIV/0!				#DIV/0!	#DIV/0!				#DIV/0!	#DIV/0!				#DIV/0!	#DIV/0!				#DIV/0!	#DIV/0!
							#DIV/0!	#DIV/0!				#DIV/0!	#DIV/0!				#DIV/0!	#DIV/0!				#DIV/0!	#DIV/0!				#DIV/0!	#DIV/0!				#DIV/0!	#DIV/0!				#DIV/0!	#DIV/0!
							#DIV/0!	#DIV/0!				#DIV/0!	#DIV/0!				#DIV/0!	#DIV/0!				#DIV/0!	#DIV/0!				#DIV/0!	#DIV/0!				#DIV/0!	#DIV/0!				#DIV/0!	#DIV/0!
							#DIV/0!	#DIV/0!				#DIV/0!	#DIV/0!				#DIV/0!	#DIV/0!				#DIV/0!	#DIV/0!				#DIV/0!	#DIV/0!				#DIV/0!	#DIV/0!				#DIV/0!	#DIV/0!
							#DIV/0!	#DIV/0!				#DIV/0!	#DIV/0!				#DIV/0!	#DIV/0!				#DIV/0!	#DIV/0!				#DIV/0!	#DIV/0!				#DIV/0!	#DIV/0!				#DIV/0!	#DIV/0!
							#DIV/0!	#DIV/0!				#DIV/0!	#DIV/0!				#DIV/0!	#DIV/0!				#DIV/0!	#DIV/0!				#DIV/0!	#DIV/0!				#DIV/0!	#DIV/0!				#DIV/0!	#DIV/0!
							#DIV/0!	#DIV/0!				#DIV/0!	#DIV/0!				#DIV/0!	#DIV/0!				#DIV/0!	#DIV/0!				#DIV/0!	#DIV/0!				#DIV/0!	#DIV/0!				#DIV/0!	#DIV/0!
							#DIV/0!	#DIV/0!				#DIV/0!	#DIV/0!				#DIV/0!	#DIV/0!				#DIV/0!	#DIV/0!				#DIV/0!	#DIV/0!				#DIV/0!	#DIV/0!				#DIV/0!	#DIV/0!
							#DIV/0!	#DIV/0!				#DIV/0!	#DIV/0!				#DIV/0!	#DIV/0!				#DIV/0!	#DIV/0!				#DIV/0!	#DIV/0!				#DIV/0!	#DIV/0!				#DIV/0!	#DIV/0!
							#DIV/0!	#DIV/0!				#DIV/0!	#DIV/0!				#DIV/0!	#DIV/0!				#DIV/0!	#DIV/0!				#DIV/0!	#DIV/0!				#DIV/0!	#DIV/0!				#DIV/0!	#DIV/0!
							#DIV/0!	#DIV/0!				#DIV/0!	#DIV/0!				#DIV/0!	#DIV/0!				#DIV/0!	#DIV/0!				#DIV/0!	#DIV/0!				#DIV/0!	#DIV/0!				#DIV/0!	#DIV/0!
							#DIV/0!	#DIV/0!				#DIV/0!	#DIV/0!				#DIV/0!	#DIV/0!				#DIV/0!	#DIV/0!				#DIV/0!	#DIV/0!				#DIV/0!	#DIV/0!				#DIV/0!	#DIV/0!
							#DIV/0!	#DIV/0!				#DIV/0!	#DIV/0!				#DIV/0!	#DIV/0!				#DIV/0!	#DIV/0!				#DIV/0!	#DIV/0!				#DIV/0!	#DIV/0!				#DIV/0!	#DIV/0!
							#DIV/0!	#DIV/0!				#DIV/0!	#DIV/0!				#DIV/0!	#DIV/0!				#DIV/0!	#DIV/0!				#DIV/0!	#DIV/0!				#DIV/0!	#DIV/0!				#DIV/0!	#DIV/0!
							#DIV/0!	#DIV/0!				#DIV/0!	#DIV/0!				#DIV/0!	#DIV/0!				#DIV/0!	#DIV/0!				#DIV/0!	#DIV/0!				#DIV/0!	#DIV/0!				#DIV/0!	#DIV/0!
							#DIV/0!	#DIV/0!				#DIV/0!	#DIV/0!				#DIV/0!	#DIV/0!				#DIV/0!	#DIV/0!				#DIV/0!	#DIV/0!				#DIV/0!	#DIV/0!				#DIV/0!	#DIV/0!
							#DIV/0!	#DIV/0!				#DIV/0!	#DIV/0!				#DIV/0!	#DIV/0!				#DIV/0!	#DIV/0!				#DIV/0!	#DIV/0!				#DIV/0!	#DIV/0!				#DIV/0!	#DIV/0!
							#DIV/0!	#DIV/0!				#DIV/0!	#DIV/0!				#DIV/0!	#DIV/0!				#DIV/0!	#DIV/0!				#DIV/0!	#DIV/0!				#DIV/0!	#DIV/0!				#DIV/0!	#DIV/0!
							#DIV/0!	#DIV/0!				#DIV/0!	#DIV/0!				#DIV/0!	#DIV/0!				#DIV/0!	#DIV/0!				#DIV/0!	#DIV/0!				#DIV/0!	#DIV/0!				#DIV/0!	#DIV/0!
							#DIV/0!	#DIV/0!				#DIV/0!	#DIV/0!				#DIV/0!	#DIV/0!				#DIV/0!	#DIV/0!				#DIV/0!	#DIV/0!				#DIV/0!	#DIV/0!				#DIV/0!	#DIV/0!
							#DIV/0!	#DIV/0!				#DIV/0!	#DIV/0!				#DIV/0!	#DIV/0!				#DIV/0!	#DIV/0!				#DIV/0!	#DIV/0!				#DIV/0!	#DIV/0!				#DIV/0!	#DIV/0!
							#DIV/0!	#DIV/0!				#DIV/0!	#DIV/0!				#DIV/0!	#DIV/0!				#DIV/0!	#DIV/0!				#DIV/0!	#DIV/0!				#DIV/0!	#DIV/0!				#DIV/0!	#DIV/0!
							#DIV/0!	#DIV/0!				#DIV/0!	#DIV/0!				#DIV/0!	#DIV/0!				#DIV/0!	#DIV/0!				#DIV/0!	#DIV/0!				#DIV/0!	#DIV/0!				#DIV/0!	#DIV/0!
							#DIV/0!	#DIV/0!				#DIV/0!	#DIV/0!				#DIV/0!	#DIV/0!				#DIV/0!	#DIV/0!				#DIV/0!	#DIV/0!				#DIV/0!	#DIV/0!				#DIV/0!	#DIV/0!
							#DIV/0!	#DIV/0!				#DIV/0!	#DIV/0!				#DIV/0!	#DIV/0!				#DIV/0!	#DIV/0!				#DIV/0!	#DIV/0!				#DIV/0!	#DIV/0!				#DIV/0!	#DIV/0!
													rSP-C 33 2% Jakub
rSP-C 33 2% Jakub													Median										rSP-C 33 2% Jakub
													tidal volumes
tidal volumes																							Compliance							Compliance	Median
Animal	Treat		5´25	10´25	15´25	20´20	25´15	30´25		n	Treat	5´25	10´25	15´25	20´20	25´15	30´25		Animal	treat	inkl krit	5´25	10´25	15´25	20´20	25´15	30´25		n	treat	5´25	10´25	15´25	20´20	25´15	30´25
160519-1	1	0	11.0234	11.3351	11.7584	8.53247	5.93247	12.813		8	DPPC 50%, egg-PC 40%, POPG 10% , sSP-C 33 2%	11.359	12.7885	14.2037	10.1533	6.709	15.0774		160519-1	1	0	0.549921	0.569321	0.589142	0.571513	0.589035	0.642851		8	DPPC 50%, egg-PC 40%, POPG 10% , sSP-C 33 2%	0.545331	0.595454	0.657779	0.612762	0.616701	0.717698
160519-2	2	0	15.9493	16.9701	17.6955	14.797	11.4179	18.9045		8	Curosurf	18.4386	20.0488	20.7016	16.6214	11.7311	21.7148		160519-2	2	0	0.799333	0.853749	0.88421	0.990038	1.13399	0.946284		8	Curosurf	0.840977	0.904849	1.02622	1.07908	1.14931	1.08541
160519-3	3	0	2.1295	1.65468	1.39568	0.856115	0.417266	1.20144		9	Controls	2.1295	1.31071	1.39568	0.856115	0.417266	1.15238		160519-3	3	0	0.105947	0.0830411	0.07062	0.057385	0.0409888	0.0604349		9	Controls	0.105947	0.0619149	0.07062	0.057385	0.0403543	0.0575353
160519-4	1	0	10.8775	11.7945	13.1937	9.36759	6.50198	14.6403											160519-4	1	0	0.542864	0.595235	0.655707	0.620909	0.644366	0.734333
160519-5	2	0	13.1915	14.6322	15.7052	12.5927	9.81763	17.4134											160519-5	2	0	0.661934	0.736331	0.78582	0.843015	0.97087	0.872121
160519-6	3	0	1.96512	1.22868	1.05426	0.600775	0.406977	1.12016											160519-6	3	0	0.0980597	0.0619149	0.052665	0.0404388	0.0403543	0.0563229
160519-7	1	0	6.05882	7.21691	8.51103	5.92647	4.53309	11.6507											160519-7	1	0	0.301928	0.362137	0.424645	0.397755	0.450695	0.583032
160519-8	2	0	18.115	19.3923	20.6342	16.8289	12.9794	21.764											160519-8	2	0	0.907263	0.976004	1.02757	1.13091	1.2901	1.09343
160519-9	3	0	3.64	3.18933	3.12	1.296	0.48	2.92267											160519-9	3	0	0.182725	0.159451	0.155857	0.0863367	0.0477621	0.1476
160524-1	1	0	11.6947	13.7824	15.2137	10.9389	6.91603	16.1031											160524-1	1	0	0.512591	0.595673	0.659852	0.604615	0.528103	0.701062
160524-2	2	0	13.9017	16.7393	18.7991	15.0684	9.67521	20.453											160524-2	2	0	0.608459	0.722198	0.811921	0.829254	0.732122	0.890337
160524-3	3	0	5.01071	1.31071	1.84286	1.20357	0.510714	2.74643											160524-3	3	0	0.21973	0.0566553	0.0795824	0.0662158	0.0391031	0.119259
160524-6	3	0	10.7884	9.9917	8.50207	3.6556	1.61411	7.9668											160524-6	3	0	0.473598	0.432141	0.369537	0.201508	0.123252	0.346515
160524-7	1	0	12.5143	15.6939	18.902	15.4612	10.0163	23.3918											160524-7	1	0	0.547798	0.680036	0.819825	0.848716	0.757934	1.01539
160524-8	2	0	19.5351	22.5385	24.3144	19.5886	13.7793	26.087											160524-8	2	0	0.856552	0.972848	1.0537	1.07818	1.04957	1.13505
160524-9	3	0	0.681208	0.651007	0.768456	0.557047	0.38255	0.714765											160524-9	3	0	0.0298085	0.0283356	0.0334082	0.0308584	0.0291992	0.0311218
160525-1	1	0	14.0257	16.1479	15.418	11.3312	7.78457	15.5145											160525-1	1	0	0.61418	0.698971	0.760714	0.7516	0.778379	0.773234
160525-2	2	0	23.3039	24.9118	24.5556	19.9739	14.6373	23.8497											160525-2	2	0	1.01925	1.08239	1.21922	1.31212	1.46002	1.19398
160525-3	3	0	3.08254	3.71111	1.95873	0.873016	0.492063	1.15238											160525-3	3	0	0.134695	0.160581	0.0970971	0.0575246	0.0492951	0.0575353
160525-4	1	0	21.0758	23.4747	22.6938	17.764	12.2725	22.8483											160525-4	1	0	0.926643	1.01731	1.12754	1.17092	1.2308	1.13644
160525-5	2	0	19.5112	20.7052	21.0672	17.0821	11.6381	21.7985											160525-5	2	0	0.859077	0.89909	1.04014	1.129	1.16463	1.09219
160525-6	3	0	0.642023	0.918288	0.754864	0.708171	0.389105	0.70428											160525-6	3	0	0.0284109	0.0399268	0.0373394	0.0469563	0.0388751	0.0352152
160525-7	1	0	6.09375	8.0625	8.81944	6.65625	4.54167	10.1493											160525-7	1	0	0.267574	0.350513	0.437017	0.437574	0.455853	0.509002
160525-8	2	0	18.7621	20.9483	20.769	16.4138	11.8241	21.6655											160525-8	2	0	0.825403	0.910609	1.02486	1.07999	1.17465	1.07863
160525-9	3	0	0.593272	0.556575	0.535168	0.41896	0.17737	0.58104											160525-9	3	0	0.0260627	0.0241683	0.0265042	0.0277299	0.0176111	0.0289158
0	0	0	#DIV/0!	#DIV/0!	#DIV/0!	#DIV/0!	#DIV/0!	#DIV/0!											0	0	0	#DIV/0!	#DIV/0!	#DIV/0!	#DIV/0!	#DIV/0!	#DIV/0!
0	0	0	#DIV/0!	#DIV/0!	#DIV/0!	#DIV/0!	#DIV/0!	#DIV/0!											0	0	0	#DIV/0!	#DIV/0!	#DIV/0!	#DIV/0!	#DIV/0!	#DIV/0!
0	0	0	#DIV/0!	#DIV/0!	#DIV/0!	#DIV/0!	#DIV/0!	#DIV/0!											0	0	0	#DIV/0!	#DIV/0!	#DIV/0!	#DIV/0!	#DIV/0!	#DIV/0!
0	0	0	#DIV/0!	#DIV/0!	#DIV/0!	#DIV/0!	#DIV/0!	#DIV/0!											0	0	0	#DIV/0!	#DIV/0!	#DIV/0!	#DIV/0!	#DIV/0!	#DIV/0!
0	0	0	#DIV/0!	#DIV/0!	#DIV/0!	#DIV/0!	#DIV/0!	#DIV/0!											0	0	0	#DIV/0!	#DIV/0!	#DIV/0!	#DIV/0!	#DIV/0!	#DIV/0!
0	0	0	#DIV/0!	#DIV/0!	#DIV/0!	#DIV/0!	#DIV/0!	#DIV/0!											0	0	0	#DIV/0!	#DIV/0!	#DIV/0!	#DIV/0!	#DIV/0!	#DIV/0!
0	0	0	#DIV/0!	#DIV/0!	#DIV/0!	#DIV/0!	#DIV/0!	#DIV/0!											0	0	0	#DIV/0!	#DIV/0!	#DIV/0!	#DIV/0!	#DIV/0!	#DIV/0!
0	0	0	#DIV/0!	#DIV/0!	#DIV/0!	#DIV/0!	#DIV/0!	#DIV/0!											0	0	0	#DIV/0!	#DIV/0!	#DIV/0!	#DIV/0!	#DIV/0!	#DIV/0!
0	0	0	#DIV/0!	#DIV/0!	#DIV/0!	#DIV/0!	#DIV/0!	#DIV/0!											0	0	0	#DIV/0!	#DIV/0!	#DIV/0!	#DIV/0!	#DIV/0!	#DIV/0!
0	0	0	#DIV/0!	#DIV/0!	#DIV/0!	#DIV/0!	#DIV/0!	#DIV/0!											0	0	0	#DIV/0!	#DIV/0!	#DIV/0!	#DIV/0!	#DIV/0!	#DIV/0!
0	0	0	#DIV/0!	#DIV/0!	#DIV/0!	#DIV/0!	#DIV/0!	#DIV/0!											0	0	0	#DIV/0!	#DIV/0!	#DIV/0!	#DIV/0!	#DIV/0!	#DIV/0!
0	0	0	#DIV/0!	#DIV/0!	#DIV/0!	#DIV/0!	#DIV/0!	#DIV/0!											0	0	0	#DIV/0!	#DIV/0!	#DIV/0!	#DIV/0!	#DIV/0!	#DIV/0!
0	0	0	#DIV/0!	#DIV/0!	#DIV/0!	#DIV/0!	#DIV/0!	#DIV/0!											0	0	0	#DIV/0!	#DIV/0!	#DIV/0!	#DIV/0!	#DIV/0!	#DIV/0!
0	0	0	#DIV/0!	#DIV/0!	#DIV/0!	#DIV/0!	#DIV/0!	#DIV/0!											0	0	0	#DIV/0!	#DIV/0!	#DIV/0!	#DIV/0!	#DIV/0!	#DIV/0!
0	0	0	#DIV/0!	#DIV/0!	#DIV/0!	#DIV/0!	#DIV/0!	#DIV/0!											0	0	0	#DIV/0!	#DIV/0!	#DIV/0!	#DIV/0!	#DIV/0!	#DIV/0!
0	0	0	#DIV/0!	#DIV/0!	#DIV/0!	#DIV/0!	#DIV/0!	#DIV/0!											0	0	0	#DIV/0!	#DIV/0!	#DIV/0!	#DIV/0!	#DIV/0!	#DIV/0!
0	0	0	#DIV/0!	#DIV/0!	#DIV/0!	#DIV/0!	#DIV/0!	#DIV/0!											0	0	0	#DIV/0!	#DIV/0!	#DIV/0!	#DIV/0!	#DIV/0!	#DIV/0!
0	0	0	#DIV/0!	#DIV/0!	#DIV/0!	#DIV/0!	#DIV/0!	#DIV/0!											0	0	0	#DIV/0!	#DIV/0!	#DIV/0!	#DIV/0!	#DIV/0!	#DIV/0!
0	0	0	#DIV/0!	#DIV/0!	#DIV/0!	#DIV/0!	#DIV/0!	#DIV/0!											0	0	0	#DIV/0!	#DIV/0!	#DIV/0!	#DIV/0!	#DIV/0!	#DIV/0!
0	0	0	#DIV/0!	#DIV/0!	#DIV/0!	#DIV/0!	#DIV/0!	#DIV/0!											0	0	0	#DIV/0!	#DIV/0!	#DIV/0!	#DIV/0!	#DIV/0!	#DIV/0!
0	0	0	#DIV/0!	#DIV/0!	#DIV/0!	#DIV/0!	#DIV/0!	#DIV/0!											0	0	0	#DIV/0!	#DIV/0!	#DIV/0!	#DIV/0!	#DIV/0!	#DIV/0!
0	0	0	#DIV/0!	#DIV/0!	#DIV/0!	#DIV/0!	#DIV/0!	#DIV/0!											0	0	0	#DIV/0!	#DIV/0!	#DIV/0!	#DIV/0!	#DIV/0!	#DIV/0!
0	0	0	#DIV/0!	#DIV/0!	#DIV/0!	#DIV/0!	#DIV/0!	#DIV/0!											0	0	0	#DIV/0!	#DIV/0!	#DIV/0!	#DIV/0!	#DIV/0!	#DIV/0!
0	0	0	#DIV/0!	#DIV/0!	#DIV/0!	#DIV/0!	#DIV/0!	#DIV/0!											0	0	0	#DIV/0!	#DIV/0!	#DIV/0!	#DIV/0!	#DIV/0!	#DIV/0!
0	0	0	#DIV/0!	#DIV/0!	#DIV/0!	#DIV/0!	#DIV/0!	#DIV/0!											0	0	0	#DIV/0!	#DIV/0!	#DIV/0!	#DIV/0!	#DIV/0!	#DIV/0!
0	0	0	#DIV/0!	#DIV/0!	#DIV/0!	#DIV/0!	#DIV/0!	#DIV/0!											0	0	0	#DIV/0!	#DIV/0!	#DIV/0!	#DIV/0!	#DIV/0!	#DIV/0!
0	0	0	#DIV/0!	#DIV/0!	#DIV/0!	#DIV/0!	#DIV/0!	#DIV/0!											0	0	0	#DIV/0!	#DIV/0!	#DIV/0!	#DIV/0!	#DIV/0!	#DIV/0!
0	0	0	#DIV/0!	#DIV/0!	#DIV/0!	#DIV/0!	#DIV/0!	#DIV/0!											0	0	0	#DIV/0!	#DIV/0!	#DIV/0!	#DIV/0!	#DIV/0!	#DIV/0!
0	0	0	#DIV/0!	#DIV/0!	#DIV/0!	#DIV/0!	#DIV/0!	#DIV/0!											0	0	0	#DIV/0!	#DIV/0!	#DIV/0!	#DIV/0!	#DIV/0!	#DIV/0!
0	0	0	#DIV/0!	#DIV/0!	#DIV/0!	#DIV/0!	#DIV/0!	#DIV/0!											0	0	0	#DIV/0!	#DIV/0!	#DIV/0!	#DIV/0!	#DIV/0!	#DIV/0!
0	0	0	#DIV/0!	#DIV/0!	#DIV/0!	#DIV/0!	#DIV/0!	#DIV/0!											0	0	0	#DIV/0!	#DIV/0!	#DIV/0!	#DIV/0!	#DIV/0!	#DIV/0!
0	0	0	#DIV/0!	#DIV/0!	#DIV/0!	#DIV/0!	#DIV/0!	#DIV/0!											0	0	0	#DIV/0!	#DIV/0!	#DIV/0!	#DIV/0!	#DIV/0!	#DIV/0!
0	0	0	#DIV/0!	#DIV/0!	#DIV/0!	#DIV/0!	#DIV/0!	#DIV/0!											0	0	0	#DIV/0!	#DIV/0!	#DIV/0!	#DIV/0!	#DIV/0!	#DIV/0!
0	0	0	#DIV/0!	#DIV/0!	#DIV/0!	#DIV/0!	#DIV/0!	#DIV/0!											0	0	0	#DIV/0!	#DIV/0!	#DIV/0!	#DIV/0!	#DIV/0!	#DIV/0!
0	0	0	#DIV/0!	#DIV/0!	#DIV/0!	#DIV/0!	#DIV/0!	#DIV/0!											0	0	0	#DIV/0!	#DIV/0!	#DIV/0!	#DIV/0!	#DIV/0!	#DIV/0!
0	0	0	#DIV/0!	#DIV/0!	#DIV/0!	#DIV/0!	#DIV/0!	#DIV/0!											0	0	0	#DIV/0!	#DIV/0!	#DIV/0!	#DIV/0!	#DIV/0!	#DIV/0!
0	0	0	#DIV/0!	#DIV/0!	#DIV/0!	#DIV/0!	#DIV/0!	#DIV/0!											0	0	0	#DIV/0!	#DIV/0!	#DIV/0!	#DIV/0!	#DIV/0!	#DIV/0!
0	0	0	#DIV/0!	#DIV/0!	#DIV/0!	#DIV/0!	#DIV/0!	#DIV/0!											0	0	0	#DIV/0!	#DIV/0!	#DIV/0!	#DIV/0!	#DIV/0!	#DIV/0!
0	0	0	#DIV/0!	#DIV/0!	#DIV/0!	#DIV/0!	#DIV/0!	#DIV/0!											0	0	0	#DIV/0!	#DIV/0!	#DIV/0!	#DIV/0!	#DIV/0!	#DIV/0!
0	0	0	#DIV/0!	#DIV/0!	#DIV/0!	#DIV/0!	#DIV/0!	#DIV/0!											0	0	0	#DIV/0!	#DIV/0!	#DIV/0!	#DIV/0!	#DIV/0!	#DIV/0!
0	0	0	#DIV/0!	#DIV/0!	#DIV/0!	#DIV/0!	#DIV/0!	#DIV/0!											0	0	0	#DIV/0!	#DIV/0!	#DIV/0!	#DIV/0!	#DIV/0!	#DIV/0!
0	0	0	#DIV/0!	#DIV/0!	#DIV/0!	#DIV/0!	#DIV/0!	#DIV/0!											0	0	0	#DIV/0!	#DIV/0!	#DIV/0!	#DIV/0!	#DIV/0!	#DIV/0!
0	0	0	#DIV/0!	#DIV/0!	#DIV/0!	#DIV/0!	#DIV/0!	#DIV/0!											0	0	0	#DIV/0!	#DIV/0!	#DIV/0!	#DIV/0!	#DIV/0!	#DIV/0!
0	0	0	#DIV/0!	#DIV/0!	#DIV/0!	#DIV/0!	#DIV/0!	#DIV/0!											0	0	0	#DIV/0!	#DIV/0!	#DIV/0!	#DIV/0!	#DIV/0!	#DIV/0!
0		0	#DIV/0!	#DIV/0!	#DIV/0!	#DIV/0!	#DIV/0!	#DIV/0!											0	0	0	#DIV/0!	#DIV/0!	#DIV/0!	#DIV/0!	#DIV/0!	#DIV/0!

## Sheet: 160519_Data Pad
Channel 2	Channel 2	Channel 4		Channel 1
Cmt Text	Max - Min	Max - Min	Time	Max - Min	Tr 33-0,0001
160519 1-9	mL/s.s	cm H2O		cmH2O	s
5´1	0.4244	20.0454	00:29:36.450000	659.797
5´2	0.5343	19.9532	00:29:46.475000	747.77
5´3	0.0592	20.0996	00:29:52.125000	747.77
5´4	0.2752	20.0372	00:30:00.638000	571.824
5´5	0.434	19.9287	00:30:09.175000	791.757
5´6	0.0507	20.04	00:30:16.288000	571.824
5´7	0.1648	20.0671	00:30:23.388000	703.784
5´8	0.6141	19.9667	00:30:30.463000	835.743
5´9	0.1365	19.9206	00:30:37.625000	615.811
10´1	0.4364	19.9098	00:34:05.038000	615.811
10´2	0.5685	19.8772	00:34:13.575000	703.784
10´3	0.046	19.926	00:34:20.663000	703.784
10´4	0.2984	19.8148	00:34:27.750000	615.811
10´5	0.4814	19.8718	00:34:34.863000	703.784
10´6	0.0317	19.8447	00:34:43.400000	835.743
10´7	0.1963	19.9287	00:34:50.475000	747.77
10´8	0.6574	19.8691	00:35:01.863000	659.797
10´9	0.1196	20.002	00:35:08.938000	703.784
15´1	0.4527	19.9586	00:39:44.513000	835.743
15´2	0.5928	20.0128	00:39:51.625000	747.77
15´3	0.0388	19.7633	00:39:58.738000	703.784
15´4	0.3338	20.1213	00:40:10.100000	791.757
15´5	0.5167	19.9857	00:40:17.200000	703.784
15´6	0.0272	20.0183	00:40:25.700000	791.757
15´7	0.2315	20.0427	00:40:31.413000	571.824
15´8	0.6995	20.0806	00:40:39.913000	791.757
15´9	0.117	20.0183	00:40:47.038000	659.797
20´1	0.3285	14.9296	00:44:07.325000	703.784
20´2	0.4957	14.9459	00:44:21.513000	703.784
20´3	0.0238	14.9188	00:44:30.013000	703.784
20´4	0.237	15.0869	00:44:37.138000	659.797
20´5	0.4143	14.9377	00:44:49.925000	659.797
20´6	0.0155	14.8564	00:44:59.888000	615.811
20´7	0.1612	14.8998	00:45:11.225000	791.757
20´8	0.5705	14.8808	00:45:18.313000	659.797
20´9	0.0486	15.011	00:45:25.413000	791.757
25´1	0.2284	10.0715	00:49:09.800000	703.784
25´2	0.3825	10.0688	00:49:15.500000	703.784
25´3	0.0116	10.18	00:49:22.613000	703.784
25´4	0.1645	10.0905	00:49:29.700000	615.811
25´5	0.323	10.1122	00:49:36.788000	615.811
25´6	0.0105	10.0851	00:49:43.913000	703.784
25´7	0.1233	10.058	00:49:49.563000	703.784
25´8	0.44	10.0607	00:49:58.088000	703.784
25´9	0.018	10.0498	00:50:05.175000	703.784
30´1	0.4933	19.9315	00:54:52.025000	835.743
30´2	0.6333	19.9776	00:54:59.163000	615.811
30´3	0.0334	19.8799	00:55:07.638000	615.811
30´4	0.3704	19.9369	00:55:14.738000	659.797
30´5	0.5729	19.9667	00:55:21.875000	703.784
30´6	0.0289	19.8881	00:55:27.525000	659.797
30´7	0.3169	19.983	00:55:34.625000	659.797
30´8	0.7378	19.9043	00:55:43.150000	659.797
30´9	0.1096	19.8013	00:55:50.238000	615.811
35´1	0.529	19.8582	01:00:07.250000	747.77
35´2	0.6564	19.804	01:00:15.800000	703.784
35´3	0.0388	19.8257	01:00:22.875000	703.784
35´4	0.3931	19.7877	01:00:29.988000	571.824
35´5	0.5967	19.9559	01:00:37.063000	659.797
35´6	0.0293	19.9938	01:00:44.175000	703.784
35´7	0.35	19.9396	01:00:51.275000	835.743
35´8	0.7709	19.8826	01:00:58.350000	659.797
35´9	0.1177	19.7796	01:01:09.725000	703.784
Channel 2	Channel 2	Channel 4		Channel 1
Cmt Text	Max - Min	Max - Min	Time	Max - Min	Tr 33-0,0001
160524	mL/s.s	cm H2O		cmH2O	s
5´1	0.3064	22.8148	00:33:58.600000	659.797
5´2	07:48:25.920000	22.8474	00:34:05.700000	747.77
5´3	0.1403	22.804	00:34:12.763000	747.77
5´6	0.26	22.7796	00:34:33.988000	703.784
5´7	0.3066	22.8447	00:34:41.113000	835.743
5´8	0.5841	22.8067	00:34:48.200000	615.811
5´9	0.0203	22.8528	00:34:53.875000	747.77
10´1	0.3611	23.1376	00:39:27.663000	703.784
10´2	0.3917	23.1783	00:39:33.363000	703.784
10´3	0.0367	23.1349	00:39:41.863000	703.784
10´6	0.2408	23.1214	00:40:03.138000	703.784
10´7	0.3845	23.078	00:40:10.213000	791.757
10´8	0.6739	23.1675	00:40:17.313000	747.77
10´9	0.0194	22.9749	00:40:25.825000	747.77
15´1	0.3986	23.0563	00:44:02.863000	659.797
15´2	0.4399	23.1539	00:44:09.975000	703.784
15´3	0.0516	23.1566	00:44:17.063000	703.784
15´6	0.2049	23.0074	00:44:41.175000	659.797
15´7	0.4631	23.0562	00:44:51.100000	835.743
15´8	0.727	23.0752	00:44:56.775000	791.757
15´9	0.0229	23.002	00:45:03.875000	703.784
20´1	0.2866	18.0924	00:49:04.925000	791.757
20´2	0.3526	18.171	00:49:10.613000	659.797
20´3	0.0337	18.1765	00:49:17.700000	571.824
20´6	0.0881	18.1412	00:49:31.913000	659.797
20´7	0.3788	18.2172	00:49:37.575000	659.797
20´8	0.5857	18.1683	00:49:44.650000	791.757
20´9	0.0166	18.0517	00:49:51.750000	703.784
25´1	0.1812	13.096	00:53:55.688000	879.73
25´2	0.2264	13.2153	00:54:01.313000	659.797
25´3	0.0143	13.0607	00:54:09.863000	659.797
25´6	0.0389	13.096	00:54:22.613000	879.73
25´7	0.2454	13.2153	00:54:31.100000	659.797
25´8	0.412	13.1285	00:54:38.225000	659.797
25´9	0.0114	13.1014	00:54:45.325000	571.824
30´1	0.4219	22.9695	00:58:25.075000	703.784
30´2	0.4786	22.9722	00:58:36.425000	571.824
30´3	0.0769	23.0291	00:58:43.513000	615.811
30´6	0.192	22.9912	00:58:59.113000	703.784
30´7	0.5731	23.0373	00:59:06.150000	747.77
30´8	0.78	22.983	00:59:13.300000	703.784
30´9	0.0213	22.9667	00:59:20.325000	571.824
35´1	0.0811	23.1539	01:03:52.613000	747.77
35´2	0.507	22.9912	01:03:59.688000	703.784
35´3	0.1181	23.0997	01:04:12.425000	703.784
35´6	0.1962	23.1946	01:04:28.025000	703.784
35´7	0.7004	23.0318	01:04:33.700000	703.784
35´8	0.8391	23.2082	01:04:40.750000	703.784
35´9	0.0257	23.1512	01:04:49.325000	659.797
Channel 2	Channel 2	Channel 4		Channel 1
Cmt Text	Max - Min	Max - Min	Time	Max - Min
160525 1-9	mL/s.s	cm H2O		cmH2O
5´1	0.4362	22.8365	00:29:28.138000	615.811
5´2	0.7131	22.8637	00:29:35.400000	615.811
5´3	0.0971	22.8854	00:29:46.938000	703.784
5´4	0.7503	22.7443	00:29:54.188000	615.811
5´5	0.5229	22.7118	00:30:01.438000	835.743
5´6	0.0165	22.5978	00:30:08.650000	615.811
5´7	0.1755	22.7741	00:30:14.438000	703.784
5´8	0.5441	22.7308	00:30:21.638000	659.797
5´9	0.0194	22.7633	00:30:28.913000	703.784
10´1	0.5022	23.1024	00:34:43.513000	747.77
10´2	0.7623	23.0156	00:34:49.363000	615.811
10´3	0.1169	23.1105	00:34:56.588000	703.784
10´4	0.8357	23.0752	00:35:05.225000	703.784
10´5	0.5549	23.0291	00:35:16.838000	703.784
10´6	0.0236	22.9993	00:35:24.075000	703.784
10´7	0.2322	23.002	00:35:29.838000	703.784
10´8	0.6075	23.0047	00:35:37.075000	703.784
10´9	0.0182	23.0291	00:35:44.288000	703.784
15´1	0.4795	20.2678	00:40:50.963000	659.797
15´2	0.7514	20.1403	00:40:58.238000	571.824
15´3	0.0617	20.1729	00:41:06.913000	747.77
15´4	0.8079	20.1268	00:41:14.125000	791.757
15´5	0.5646	20.2542	00:41:22.788000	615.811
15´6	0.0194	20.2163	00:41:30.063000	703.784
15´7	0.254	20.181	00:41:35.838000	703.784
15´8	0.6023	20.2651	00:41:43.088000	659.797
15´9	0.0175	20.1918	00:41:51.713000	703.784
20´1	0.3524	15.0761	00:44:09.150000	703.784
20´2	0.6112	15.2226	00:44:22.175000	747.77
20´3	0.0275	15.1764	00:44:27.988000	703.784
20´4	0.6324	15.171	00:44:35.213000	703.784
20´5	0.4578	15.1303	00:44:42.450000	659.797
20´6	0.0182	15.0815	00:44:49.650000	659.797
20´7	0.1917	15.2117	00:44:56.913000	791.757
20´8	0.476	15.1981	00:45:04.125000	571.824
20´9	0.0137	15.1086	00:45:11.363000	659.797
25´1	0.2421	10.001	00:49:44.725000	659.797
25´2	0.4479	10.0254	00:49:51.938000	659.797
25´3	0.0155	9.982	00:49:57.738000	615.811
25´4	0.4369	9.9711	00:50:04.950000	703.784
25´5	0.3119	9.9929	00:50:12.200000	615.811
25´6	0.01	10.0091	00:50:17.975000	527.838
25´7	0.1308	9.963	00:50:26.625000	703.784
25´8	0.3429	10.0661	00:50:32.438000	703.784
25´9	0.0058	10.0715	00:50:39.675000	703.784
30´1	0.4825	20.0644	00:55:14.475000	703.784
30´2	0.7298	19.9749	00:55:21.688000	747.77
30´3	0.0363	20.0291	00:55:28.938000	659.797
30´4	0.8134	20.1051	00:55:34.700000	703.784
30´5	0.5842	19.9586	00:55:41.925000	615.811
30´6	0.0181	19.9993	00:55:47.725000	615.811
30´7	0.2923	19.9396	00:55:54.963000	659.797
30´8	0.6283	20.0861	00:56:02.175000	703.784
30´9	0.019	20.0942	00:56:09.400000	615.811
35´1	0.497	20.1946	00:59:49.200000	703.784
35´2	0.6258	20.0237	00:59:54.950000	615.811
35´3	0.0328	19.983	01:00:02.275000	791.757
35´4	0.8488	19.9911	01:00:09.475000	703.784
35´5	0.6126	20.0589	01:00:16.713000	659.797
35´6	0.0181	19.9884	01:00:23.913000	703.784
35´7	0.3285	19.9803	01:00:31.138000	703.784
35´8	0.6472	20.0562	01:00:42.625000	703.784
35´9	0.0186	20.0427	01:00:49.938000	659.797

## Sheet: 160519_LGV
160519-26
rSP-C 33 2% Jakub
PEEP=3		Treat	LUNGVOLYMBEST (1g=1ml)
I/E-ratio	50	1	DPPC 50%, egg-PC 40%, POPG 10% , sSP-C 33 2%
Resp/min	40	2	Curosurf
		3	Controls
												Exkl. Ptx.
Animal	Treat	BW (kg)	våtvikt	vol	delta	gasvol (ml/kg)	Corr. Gssvol.	vikt/volym	Anm.	Treat		Treat	Gasvol (ml/kg)	n
160519-1	1	0.0385	1.38	1.74	0.36	9.35065	11.9133	35.8442		1		DPPC 50%, egg-PC 40%, POPG 10% , sSP-C 33 2%	9.72957	8
160519-2	2	0.0335	1.11	1.71	0.6	17.9104	20.2794	33.1343		2		Curosurf	18.6623	8
160519-3	3	0.0278	0.85	0.82	-0.03	-1.07914	1.10686	30.5755		3		Controls	1.29617	9
160519-4	1	0.0253	0.91	1.01	0.1	3.95257	6.52412	35.9684		1
160519-5	2	0.0329	1.13	1.61	0.48	14.5897	17.0453	34.3465		2
160519-6	3	0.0258	0.89	0.85	-0.04	-1.55039	0.915909	34.4961		3
160519-7	1	0.0272	0.98	1.17	0.19	6.98529	9.56121	36.0294		1
160519-8	2	0.0339	1.13	1.49	0.36	10.6195	13.0026	33.3333		2
160519-9	3	0.0375	1.14	1.16	0.02	0.533333	2.70678	30.4		3
160524-1	1	0.0262	0.77	0.93	0.16	6.10687	8.20806	29.3893		1
160524-2	2	0.0234	0.71	1.03	0.32	13.6752	15.8445	30.3419		2
160524-3	3	0.028	0.92	0.94	0.02	0.714286	3.0634	32.8571		3
160524-6	3	0.0241	0.75	0.74	-0.01	-0.414938	1.81001	31.1203		3
160524-7	1	0.0245	0.83	0.97	0.14	5.71429	8.13636	33.8776		1
160524-8	2	0.0299	1.02	1.43	0.41	13.7124	16.1513	34.1137		2
160524-9	3	0.0298	0.82	0.8	-0.02	-0.671141	1.29617	27.5168		3
160525-1	1	0.0311	1.16	1.47	0.31	9.96785	12.6345	37.299		1
160525-2	2	0.0306	1.27	1.91	0.64	20.915	23.8823	41.5033		2
160525-3	3	0.0315	0.95	0.93	-0.02	-0.634921	1.52127	30.1587		3
160525-4	1	0.0356	1.13	1.76	0.63	17.6966	19.966	31.7416		1
160525-5	2	0.0268	1.01	1.76	0.75	27.9851	30.6795	37.6866		2
160525-6	3	0.0257	0.95	0.88	-0.07	-2.72374	-0.0809281	36.965		3
160525-7	1	0.0288	0.91	1.13	0.22	7.63889	9.89793	31.5972		1
160525-8	2	0.029	0.93	1.49	0.56	19.3103	21.6031	32.069		2
160525-9	3	0.0327	1.11	1.06	-0.05	-1.52905	0.897839	33.945		3
0	0	0			0	#DIV/0!	#DIV/0!	#DIV/0!		0
0	0	0			0	#DIV/0!	#DIV/0!	#DIV/0!		0
0	0	0			0	#DIV/0!	#DIV/0!	#DIV/0!		0
0	0	0			0	#DIV/0!	#DIV/0!	#DIV/0!		0
0	0	0			0	#DIV/0!	#DIV/0!	#DIV/0!		0
0	0	0			0	#DIV/0!	#DIV/0!	#DIV/0!		0
0	0	0			0	#DIV/0!	#DIV/0!	#DIV/0!		0
0	0	0			0	#DIV/0!	#DIV/0!	#DIV/0!		0
0	0	0			0	#DIV/0!	#DIV/0!	#DIV/0!		0
0	0	0			0	#DIV/0!	#DIV/0!	#DIV/0!		0
0	0	0			0	#DIV/0!	#DIV/0!	#DIV/0!		0
0	0	0			0	#DIV/0!	#DIV/0!	#DIV/0!		0
0	0	0			0	#DIV/0!	#DIV/0!	#DIV/0!		0
0	0	0			0	#DIV/0!	#DIV/0!	#DIV/0!		0
0	0	0			0	#DIV/0!	#DIV/0!	#DIV/0!		0
0	0	0			0	#DIV/0!	#DIV/0!	#DIV/0!		0
0	0	0			0	#DIV/0!	#DIV/0!	#DIV/0!		0
0	0	0			0	#DIV/0!	#DIV/0!	#DIV/0!		0
0	0	0			0	#DIV/0!	#DIV/0!	#DIV/0!		0
0	0	0			0	#DIV/0!	#DIV/0!	#DIV/0!		0
0	0	0			0	#DIV/0!	#DIV/0!	#DIV/0!		0
0	0	0			0	#DIV/0!	#DIV/0!	#DIV/0!		0
0	0	0			0	#DIV/0!	#DIV/0!	#DIV/0!		0
0	0	0			0	#DIV/0!	#DIV/0!	#DIV/0!		0
0	0	0			0	#DIV/0!	#DIV/0!	#DIV/0!		0
0	0	0			0	#DIV/0!	#DIV/0!	#DIV/0!		0
0	0	0			0	#DIV/0!	#DIV/0!	#DIV/0!		0
0	0	0			0	#DIV/0!	#DIV/0!	#DIV/0!		0
0	0	0			0	#DIV/0!	#DIV/0!	#DIV/0!		0
0	0	0			0	#DIV/0!	#DIV/0!	#DIV/0!		0
0	0	0			0	#DIV/0!	#DIV/0!	#DIV/0!		0
0	0	0			0	#DIV/0!	#DIV/0!	#DIV/0!		0
0	0	0			0	#DIV/0!	#DIV/0!	#DIV/0!		0
0	0	0			0	#DIV/0!	#DIV/0!	#DIV/0!		0
0	0	0			0	#DIV/0!	#DIV/0!	#DIV/0!		0
0	0	0			0	#DIV/0!	#DIV/0!	#DIV/0!		0
0	0	0			0	#DIV/0!	#DIV/0!	#DIV/0!		0
0	0	0			0	#DIV/0!	#DIV/0!	#DIV/0!		0
0	0	0			0	#DIV/0!	#DIV/0!	#DIV/0!		0
0	0	0			0	#DIV/0!	#DIV/0!	#DIV/0!		0
0	0	0			0	#DIV/0!	#DIV/0!	#DIV/0!		0
0	0	0			0	#DIV/0!	#DIV/0!	#DIV/0!		0
0	0	0			0	#DIV/0!	#DIV/0!	#DIV/0!		0
0	0	0			0	#DIV/0!	#DIV/0!	#DIV/0!		0
0	0	0			0	#DIV/0!	#DIV/0!	#DIV/0!		0
0	0	0			0	#DIV/0!	#DIV/0!	#DIV/0!		0
0	0	0			0	#DIV/0!	#DIV/0!	#DIV/0!		0
0	0	0			0	#DIV/0!	#DIV/0!	#DIV/0!		0
0	0	0			0	#DIV/0!	#DIV/0!	#DIV/0!		0
0	0	0			0	#DIV/0!	#DIV/0!	#DIV/0!		0
0	0	0			0	#DIV/0!	#DIV/0!	#DIV/0!		0
0	0	0			0	#DIV/0!	#DIV/0!	#DIV/0!		0
#REF!	#REF!	#REF!			0	#REF!	#REF!	#REF!		0

## Sheet: 160531_VT
160531-0609
rSP-C33, olika PL
PEEP=3				Treat
I/E-ratio	50			1	DPPC 50%, egg-PC 40%, POPG 10% (Avanti), rSP-C33 2%
Resp/min	40			2	DPPC 50%, egg-PC 40%, POPG 10% (Chiesi, Sigma), rSP-C33 2%
				3	Curosurf
Treatment:				4	Controls
80 mgml
		BW	Foster dygn	Comment	VT	Pressure	Compliance	VT	Comment	VT	Pressure	Compliance	VT	Comment	VT	Pressure	Compliance	VT	Comment	VT	Pressure	Compliance	VT	Comment	VT	Pressure	Compliance	VT	Comment	VT	Pressure	Compliance	VT	Comment	VT	Pressure	Compliance	VT
Animal	Treat	(kg)	27	5´25	(ml)	(cm H2O)		(ml/kg)	10´25	(ml)	(cm H2O)		(ml/kg)	15´25	(ml)	(cm H2O)		(ml/kg)	20´20	(ml)	(cm H2O)		(ml/kg)	25´15	(ml)	(cm H2O)		(ml/kg)	30´25	(ml)	(cm H2O)		(ml/kg)	35´25 N2	(ml)	(cm H2O)		(ml/kg)
160531-1	1	0.0321		5´1	0.4158	20.1702	0.642198	12.9533	10´1	0.4536	19.9423	0.708586	14.1308	15´1	0.4985	19.9721	0.777564	15.5296	20´1	0.3813	14.9947	0.79218	11.8785	25´1	0.2821	10.1854	0.86282	8.78816	30´1	0.5353	19.8826	0.838724	16.676	35´1	0.5863	19.9667	0.914763	18.2648
160531-2	2	0.0353		5´2	0.5339	20.1837	0.74935	15.1246	10´2	0.5631	19.8799	0.802411	15.9518	15´2	0.5868	19.8989	0.835384	16.6232	20´2	0.4417	14.9974	0.834328	12.5127	25´2	0.3265	10.2939	0.898522	9.24929	30´2	0.6127	19.8664	0.873683	17.3569	35´2	0.6795	19.8826	0.968148	19.2493
160531-3	3	0.0311		5´3	0.4237	20.0481	0.679555	13.6238	10´3	0.4781	19.9857	0.769199	15.373	15´3	0.5247	19.9667	0.844976	16.8714	20´3	0.4288	14.9839	0.920173	13.7878	25´3	0.3321	10.256	1.04119	10.6785	30´3	0.5778	19.9043	0.933405	18.5788	35´3	0.4486	19.8962	0.724985	14.4244
160531-4	4	0.0337		5´4	0.0129	20.0942	0.0190497	0.382789	10´4	0.0144	19.9884	0.0213774	0.4273	15´4	0.0142	20.0345	0.021032	0.421365	20´4	0.0111	14.9621	0.0220141	0.329377	25´4	0.0073	10.2098	0.0212166	0.216617	30´4	0.0173	19.9993	0.0256686	0.513353	35´4	0.0184	19.9532	0.0273637	0.545994
160531-5	1	0.029		5´5	0.2595	20.143	0.444237	8.94828	10´5	0.3186	20.0291	0.548512	10.9862	15´5	0.3783	19.9396	0.654217	13.0448	20´5	0.279	15.0191	0.640564	9.62069	25´5	0.1947	10.2451	0.655317	6.71379	30´5	0.4532	19.9966	0.781512	15.6276	35´5	0.557	19.9043	0.964962	19.2069
160531-6	2	0.0383		5´6	0.4441	20.0888	0.577202	11.5953	10´6	0.5027	19.9938	0.65647	13.1253	15´6	0.5652	20.0671	0.735392	14.7572	20´6	0.4192	14.9079	0.734186	10.9452	25´6	0.3085	10.2505	0.785799	8.05483	30´6	0.6321	19.9667	0.826572	16.5039	35´6	0.7121	19.9206	0.93334	18.5927
160601-1	1	0.0254		5´1	0.1388	19.8067	0.275895	5.46457	10´1	0.1708	19.9721	0.33669	6.72441	15´1	0.1924	19.804	0.382489	7.5748	20´1	0.1154	15.0354	0.302174	4.54331	25´1	0.0747	10.1963	0.288433	2.94094	30´1	0.1889	19.9396	0.372977	7.43701	35´1	0.2139	20.1078	0.418806	8.42126
160601-3	3	0.0257		5´3	0.3161	20.0345	0.613922	12.2996	10´3	0.3518	19.8528	0.689511	13.6887	15´3	0.396	19.9206	0.773499	15.4086	20´3	0.3069	15.1276	0.789394	11.9416	25´3	0.1812	10.2994	0.684563	7.05058	30´3	0.4177	19.8202	0.820018	16.2529	35´3	0.4625	19.8826	0.905118	17.9961
160601-4	4	0.0263		5´4	0.0197	19.7958	0.0378388	0.749049	10´4	0.0231	19.9586	0.0440074	0.878327	15´4	0.0252	19.8962	0.0481587	0.958175	20´4	0.0196	15.1168	0.0492993	0.745247	25´4	0.014	10.3048	0.0516574	0.532319	30´4	0.0255	19.9694	0.0485534	0.969582	35´4	0.0225	20.0264	0.0427193	0.855513
160601-5	1	0.0218		5´5	0.1744	19.8148	0.403739	8	10´5	0.2214	19.8663	0.511216	10.156	15´5	0.2701	19.8881	0.622981	12.3899	20´5	0.202	15.1222	0.612745	9.26606	25´5	0.1345	10.1773	0.606224	6.16972	30´5	0.3278	19.8284	0.758341	15.0367	35´5	0.3795	20.0128	0.869856	17.4083
160601-6	2	0.027		5´6	0.2217	19.7307	0.416159	8.21111	10´6	0.2517	19.8067	0.47066	9.32222	15´6	0.2937	19.8826	0.5471	10.8778	20´6	0.2245	15.1059	0.550435	8.31481	25´6	0.153	10.1936	0.555904	5.66667	30´6	0.3385	19.7714	0.6341	12.537	35´6	0.3887	19.9206	0.722684	14.3963
160601-7	3	0.026		5´7	0.2694	19.8311	0.522489	10.3615	10´7	0.3364	19.8718	0.651097	12.9385	15´7	0.3836	19.8664	0.742653	14.7538	20´7	0.3013	15.03	0.771022	11.5885	25´7	0.1932	10.2424	0.725491	7.43077	30´7	0.4241	19.8257	0.822747	16.3115	35´7	0.4845	20.1295	0.925737	18.6346
160601-8	4	0.0255		5´8	0.0256	19.8067	0.050686	1.00392	10´8	0.0209	19.8826	0.0412224	0.819608	15´8	00:46:13.440000	19.8853	0.0633042	1.25882	20´8	0.0102	15.0598	0.0265608	0.4	25´8	0.0087	10.3048	0.0331085	0.341176	30´8	0.0223	19.7823	0.0442067	0.87451	35´8	0.0181	19.9016	0.0356657	0.709804
160601-9	1	0.0311		5´9	0.1515	19.766	0.246453	4.87138	10´9	0.1878	19.8446	0.304294	6.03859	15´9	0.2418	19.7823	0.393024	7.77492	20´9	0.1739	15.1846	0.368244	5.59164	25´9	0.1187	10.1719	0.375222	3.81672	30´9	0.3274	19.8501	0.530341	10.5273	35´9	0.4078	20.0481	0.654054	13.1125
160607-1	2	0.0291		5´1	0.3445	19.9776	0.592588	11.8385	10´1	0.4013	19.8446	0.694918	13.7904	15´1	0.4715	19.7117	0.821986	16.2027	20´1	0.3775	15.0978	0.859232	12.9725	25´1	0.2692	9.9494	0.929791	9.25086	30´1	0.5489	19.7768	0.953771	18.8625	35´1	0.6138	20.0996	1.04941	21.0928
160607-2	3	0.0257		5´2	0.3918	19.8962	0.766234	15.2451	10´2	0.4628	20.0183	0.899566	18.0078	15´2	0.5089	19.7551	1.00235	19.8016	20´2	0.4369	15.0652	1.12843	17	25´2	0.322	9.8871	1.26723	12.5292	30´2	0.5718	19.9016	1.11795	22.249	35´2	0.6016	20.1919	1.1593	23.4086
160607-3	4	0.0255		5´3	0.0136	20.0996	0.0265345	0.533333	10´3	0.0156	20.0128	0.0305687	0.611765	15´3	0.0184	19.7796	0.0364804	0.721569	20´3	0.0146	15.1005	0.0379159	0.572549	25´3	0.0129	9.9901	0.0506384	0.505882	30´3	0.0189	19.7823	0.0374666	0.741176	35´3	0.0219	20.181	0.042556	0.858824
160607-4	1	0.021		5´4	0.2617	20.0345	0.622022	12.4619	10´4	0.3158	20.0183	0.751217	15.0381	15´4	0.3645	19.6331	0.884076	17.3571	20´4	0.2805	15.0707	0.886299	13.3571	25´4	0.1928	9.9766	0.920249	9.18095	30´4	0.4204	19.785	1.01183	20.019	35´4	0.4816	20.0183	1.14562	22.9333
160607-5	2	0.0266		5´5	0.323	19.983	0.607659	12.1429	10´5	0.381	19.823	0.72256	14.3233	15´5	0.4279	19.6602	0.818225	16.0865	20´5	0.3527	15.0924	0.878548	13.2594	25´5	0.253	9.8491	0.9657	9.51128	30´5	0.5165	19.7633	0.982492	19.4173	35´5	0.5753	20.0508	1.07865	21.6278
160607-6	3	0.0271		5´6	0.3527	20.0318	0.649705	13.0148	10´6	0.4051	19.9314	0.749989	14.9483	15´6	0.4542	19.8419	0.844685	16.7601	20´6	0.3702	15.0706	0.906435	13.6605	25´6	0.2701	9.9901	0.997667	9.96679	30´6	0.5011	19.7741	0.935101	18.4908	35´6	0.5498	20.0155	1.01361	20.2878
160607-7	4	0.0235		5´7	0.0093	20.0264	0.0197611	0.395745	10´7	0.0096	19.8582	0.0205714	0.408511	15´7	0.0108	19.7741	0.0232412	0.459574	20´7	0.013	15.1113	0.0366078	0.553191	25´7	0.0142	9.9386	0.0607988	0.604255	30´7	0.0128	19.7009	0.0276475	0.544681	35´7	0.0211	20.1403	0.0445809	0.897872
160607-8	1	0.0253		5´8	0.2928	20.0617	0.576876	11.5731	10´8	0.3078	19.8745	0.612142	12.166	15´8	0.3446	19.7687	0.688996	13.6206	20´8	0.2575	15.0001	0.67852	10.1779	25´8	0.1818	9.8328	0.730796	7.18577	30´8	0.3831	19.7063	0.768399	15.1423	35´8	0.4305	20.0237	0.849784	17.0158
160607-9	2	0.029		5´9	0.1502	19.9694	0.259362	5.17931	10´9	0.1821	19.8636	0.316121	6.27931	15´9	0.2265	19.6521	0.397431	7.81034	20´9	0.1774	15.0815	0.405612	6.11724	25´9	0.126	9.9712	0.435738	4.34483	30´9	0.3002	19.7687	0.523642	10.3517	35´9	0.3769	19.907	0.652863	12.9966
160608-2	4	0.0243		5´2	0.0196	19.7958	0.0407452	0.806584	10´2	0.0134	20.0183	0.0275468	0.55144	15´2	0.0204	19.9342	0.0421139	0.839506	20´2	0.0201	14.8943	0.0555354	0.82716	25´2	0.0132	9.944	0.0546269	0.54321	30´2	0.0236	19.8799	0.048853	0.971193	35´2	0.0237	20.0264	0.0487011	0.975309
160608-3	1	0.0259	Ptx e. 30´	5´3	0.2413	19.9314	0.467433	9.3166	10´3	0.2726	20.1322	0.522799	10.5251	15´3	0.3043	19.8229	0.5927	11.749	20´3	0.2478	14.9133	0.641546	9.56757	25´3	0.1749	9.9061	0.681691	6.7529	30´3	0.3549	20.04	0.683768	13.7027	35´3	0.3474	19.9938	0.670864	13.4131
160608-4	2	0.0249	Ptx e. 30´	5´4	0.2292	19.8636	0.463401	9.20482	10´4	0.2657	20.0861	0.531247	10.6707	15´4	0.3042	19.8474	0.61554	12.2169	20´4	0.2511	14.9757	0.67338	10.0843	25´4	0.1846	9.8599	0.7519	7.41365	30´4	0.4077	19.9803	0.819482	16.3735	35´4	0.359	20.0291	0.719836	14.4177
160608-5	3	0.0221	Ptx e. 30´	5´5	0.1269	19.9396	0.287974	5.74208	10´5	0.1718	20.124	0.386293	7.77376	15´5	0.2322	19.8908	0.528223	10.5068	20´5	0.2057	14.8998	0.624686	9.30769	25´5	0.1435	9.9196	0.654584	6.49321	30´5	0.1991	20.0074	0.450286	9.00905	35´5	0.0404	19.945	0.0916548	1.82805
160608-6	4	0.0249		5´6	0.0232	19.8826	0.0468614	0.931727	10´6	0.0195	20.0155	0.0391263	0.783133	15´6	0.0184	19.8365	0.0372523	0.738956	20´6	0.0202	14.9432	0.0542886	0.811245	25´6	0.0143	9.9142	0.0579267	0.574297	30´6	0.0236	20.0155	0.0473529	0.947791	35´6	0.0271	19.8908	0.0547164	1.08835
160609-2	2	0.0249	Ptx e. 30´	5´2	0.2649	19.7687	0.538151	10.6386	10´2	0.2956	19.8636	0.59765	11.8715	15´2	0.3328	19.9043	0.671486	13.3655	20´2	0.2422	14.9513	0.650573	9.72691	25´2	0.1643	10.0471	0.656746	6.59839	30´2	0.3743	19.9667	0.75286	15.0321	35´2	0.2418	19.9857	0.48589	9.71084
160609-3	3	0.0249	Ptx e. 30´	5´3	0.3359	19.8419	0.679872	13.49	10´3	0.36	19.785	0.730747	14.4578	15´3	0.3969	19.9342	0.799619	15.9398	20´3	0.3108	15.0707	0.828225	12.4819	20´3	0.2468	10.058	0.985449	9.91165	30´3	0.4392	19.8229	0.889807	17.6386	35´3	0.3162	19.9749	0.635738	12.6988
160609-4	4	0.0307		5´4	0.0191	19.8501	0.0313424	0.62215	10´4	0.0152	19.823	0.0249767	0.495114	15´4	0.0234	19.8989	0.0383044	0.762215	20´4	0.0104	15.0734	0.0224742	0.338762	20´4	0.0079	10.0878	0.0255089	0.257329	30´4	0.017	19.9206	0.0277977	0.553746	35´4	0.0188	19.9206	0.0307409	0.612378
160609-6	2	0.0283		5´6	0.3107	19.7877	0.554829	10.9788	10´6	0.325	19.8447	0.578699	11.4841	15´6	0.3565	19.8365	0.63505	12.5972	20´6	0.2481	14.9269	0.587314	8.76678	20´6	0.172	10.0878	0.602484	6.07774	30´6	0.3724	19.9233	0.660483	13.159	35´6	0.3936	19.8772	0.699703	13.9081
160609-7	3	0.0286		5´7	0.3868	19.8338	0.68189	13.5245	10´7	0.4124	19.7036	0.731825	14.4196	15´7	0.4461	19.8419	0.786109	15.5979	20´7	0.3714	15.0327	0.863851	12.986	20´7	0.2777	10.0878	0.962528	9.70979	30´7	0.501	19.9721	0.877098	17.5175	35´7	0.5435	19.9233	0.953833	19.0035
							#DIV/0!	#DIV/0!				#DIV/0!	#DIV/0!				#DIV/0!	#DIV/0!				#DIV/0!	#DIV/0!				#DIV/0!	#DIV/0!				#DIV/0!	#DIV/0!				#DIV/0!	#DIV/0!
							#DIV/0!	#DIV/0!				#DIV/0!	#DIV/0!				#DIV/0!	#DIV/0!				#DIV/0!	#DIV/0!				#DIV/0!	#DIV/0!				#DIV/0!	#DIV/0!				#DIV/0!	#DIV/0!
							#DIV/0!	#DIV/0!				#DIV/0!	#DIV/0!				#DIV/0!	#DIV/0!				#DIV/0!	#DIV/0!				#DIV/0!	#DIV/0!				#DIV/0!	#DIV/0!				#DIV/0!	#DIV/0!
							#DIV/0!	#DIV/0!				#DIV/0!	#DIV/0!				#DIV/0!	#DIV/0!				#DIV/0!	#DIV/0!				#DIV/0!	#DIV/0!				#DIV/0!	#DIV/0!				#DIV/0!	#DIV/0!
							#DIV/0!	#DIV/0!				#DIV/0!	#DIV/0!				#DIV/0!	#DIV/0!				#DIV/0!	#DIV/0!				#DIV/0!	#DIV/0!				#DIV/0!	#DIV/0!				#DIV/0!	#DIV/0!
							#DIV/0!	#DIV/0!				#DIV/0!	#DIV/0!				#DIV/0!	#DIV/0!				#DIV/0!	#DIV/0!				#DIV/0!	#DIV/0!				#DIV/0!	#DIV/0!				#DIV/0!	#DIV/0!
							#DIV/0!	#DIV/0!				#DIV/0!	#DIV/0!				#DIV/0!	#DIV/0!				#DIV/0!	#DIV/0!				#DIV/0!	#DIV/0!				#DIV/0!	#DIV/0!				#DIV/0!	#DIV/0!
							#DIV/0!	#DIV/0!				#DIV/0!	#DIV/0!				#DIV/0!	#DIV/0!				#DIV/0!	#DIV/0!				#DIV/0!	#DIV/0!				#DIV/0!	#DIV/0!				#DIV/0!	#DIV/0!
							#DIV/0!	#DIV/0!				#DIV/0!	#DIV/0!				#DIV/0!	#DIV/0!				#DIV/0!	#DIV/0!				#DIV/0!	#DIV/0!				#DIV/0!	#DIV/0!				#DIV/0!	#DIV/0!
							#DIV/0!	#DIV/0!				#DIV/0!	#DIV/0!				#DIV/0!	#DIV/0!				#DIV/0!	#DIV/0!				#DIV/0!	#DIV/0!				#DIV/0!	#DIV/0!				#DIV/0!	#DIV/0!
							#DIV/0!	#DIV/0!				#DIV/0!	#DIV/0!				#DIV/0!	#DIV/0!				#DIV/0!	#DIV/0!				#DIV/0!	#DIV/0!				#DIV/0!	#DIV/0!				#DIV/0!	#DIV/0!
							#DIV/0!	#DIV/0!				#DIV/0!	#DIV/0!				#DIV/0!	#DIV/0!				#DIV/0!	#DIV/0!				#DIV/0!	#DIV/0!				#DIV/0!	#DIV/0!				#DIV/0!	#DIV/0!
							#DIV/0!	#DIV/0!				#DIV/0!	#DIV/0!				#DIV/0!	#DIV/0!				#DIV/0!	#DIV/0!				#DIV/0!	#DIV/0!				#DIV/0!	#DIV/0!				#DIV/0!	#DIV/0!
							#DIV/0!	#DIV/0!				#DIV/0!	#DIV/0!				#DIV/0!	#DIV/0!				#DIV/0!	#DIV/0!				#DIV/0!	#DIV/0!				#DIV/0!	#DIV/0!				#DIV/0!	#DIV/0!
							#DIV/0!	#DIV/0!				#DIV/0!	#DIV/0!				#DIV/0!	#DIV/0!				#DIV/0!	#DIV/0!				#DIV/0!	#DIV/0!				#DIV/0!	#DIV/0!				#DIV/0!	#DIV/0!
							#DIV/0!	#DIV/0!				#DIV/0!	#DIV/0!				#DIV/0!	#DIV/0!				#DIV/0!	#DIV/0!				#DIV/0!	#DIV/0!				#DIV/0!	#DIV/0!				#DIV/0!	#DIV/0!
							#DIV/0!	#DIV/0!				#DIV/0!	#DIV/0!				#DIV/0!	#DIV/0!				#DIV/0!	#DIV/0!				#DIV/0!	#DIV/0!				#DIV/0!	#DIV/0!				#DIV/0!	#DIV/0!
							#DIV/0!	#DIV/0!				#DIV/0!	#DIV/0!				#DIV/0!	#DIV/0!				#DIV/0!	#DIV/0!				#DIV/0!	#DIV/0!				#DIV/0!	#DIV/0!				#DIV/0!	#DIV/0!
							#DIV/0!	#DIV/0!				#DIV/0!	#DIV/0!				#DIV/0!	#DIV/0!				#DIV/0!	#DIV/0!				#DIV/0!	#DIV/0!				#DIV/0!	#DIV/0!				#DIV/0!	#DIV/0!
							#DIV/0!	#DIV/0!				#DIV/0!	#DIV/0!				#DIV/0!	#DIV/0!				#DIV/0!	#DIV/0!				#DIV/0!	#DIV/0!				#DIV/0!	#DIV/0!				#DIV/0!	#DIV/0!
							#DIV/0!	#DIV/0!				#DIV/0!	#DIV/0!				#DIV/0!	#DIV/0!				#DIV/0!	#DIV/0!				#DIV/0!	#DIV/0!				#DIV/0!	#DIV/0!				#DIV/0!	#DIV/0!
							#DIV/0!	#DIV/0!				#DIV/0!	#DIV/0!				#DIV/0!	#DIV/0!				#DIV/0!	#DIV/0!				#DIV/0!	#DIV/0!				#DIV/0!	#DIV/0!				#DIV/0!	#DIV/0!
							#DIV/0!	#DIV/0!				#DIV/0!	#DIV/0!				#DIV/0!	#DIV/0!				#DIV/0!	#DIV/0!				#DIV/0!	#DIV/0!				#DIV/0!	#DIV/0!				#DIV/0!	#DIV/0!
							#DIV/0!	#DIV/0!				#DIV/0!	#DIV/0!				#DIV/0!	#DIV/0!				#DIV/0!	#DIV/0!				#DIV/0!	#DIV/0!				#DIV/0!	#DIV/0!				#DIV/0!	#DIV/0!
							#DIV/0!	#DIV/0!				#DIV/0!	#DIV/0!				#DIV/0!	#DIV/0!				#DIV/0!	#DIV/0!				#DIV/0!	#DIV/0!				#DIV/0!	#DIV/0!				#DIV/0!	#DIV/0!
							#DIV/0!	#DIV/0!				#DIV/0!	#DIV/0!				#DIV/0!	#DIV/0!				#DIV/0!	#DIV/0!				#DIV/0!	#DIV/0!				#DIV/0!	#DIV/0!				#DIV/0!	#DIV/0!
							#DIV/0!	#DIV/0!				#DIV/0!	#DIV/0!				#DIV/0!	#DIV/0!				#DIV/0!	#DIV/0!				#DIV/0!	#DIV/0!				#DIV/0!	#DIV/0!				#DIV/0!	#DIV/0!
							#DIV/0!	#DIV/0!				#DIV/0!	#DIV/0!				#DIV/0!	#DIV/0!				#DIV/0!	#DIV/0!				#DIV/0!	#DIV/0!				#DIV/0!	#DIV/0!				#DIV/0!	#DIV/0!
							#DIV/0!	#DIV/0!				#DIV/0!	#DIV/0!				#DIV/0!	#DIV/0!				#DIV/0!	#DIV/0!				#DIV/0!	#DIV/0!				#DIV/0!	#DIV/0!				#DIV/0!	#DIV/0!
							#DIV/0!	#DIV/0!				#DIV/0!	#DIV/0!				#DIV/0!	#DIV/0!				#DIV/0!	#DIV/0!				#DIV/0!	#DIV/0!				#DIV/0!	#DIV/0!				#DIV/0!	#DIV/0!
							#DIV/0!	#DIV/0!				#DIV/0!	#DIV/0!				#DIV/0!	#DIV/0!				#DIV/0!	#DIV/0!				#DIV/0!	#DIV/0!				#DIV/0!	#DIV/0!				#DIV/0!	#DIV/0!
							#DIV/0!	#DIV/0!				#DIV/0!	#DIV/0!				#DIV/0!	#DIV/0!				#DIV/0!	#DIV/0!				#DIV/0!	#DIV/0!				#DIV/0!	#DIV/0!				#DIV/0!	#DIV/0!
							#DIV/0!	#DIV/0!				#DIV/0!	#DIV/0!				#DIV/0!	#DIV/0!				#DIV/0!	#DIV/0!				#DIV/0!	#DIV/0!				#DIV/0!	#DIV/0!				#DIV/0!	#DIV/0!
							#DIV/0!	#DIV/0!				#DIV/0!	#DIV/0!				#DIV/0!	#DIV/0!				#DIV/0!	#DIV/0!				#DIV/0!	#DIV/0!				#DIV/0!	#DIV/0!				#DIV/0!	#DIV/0!
							#DIV/0!	#DIV/0!				#DIV/0!	#DIV/0!				#DIV/0!	#DIV/0!				#DIV/0!	#DIV/0!				#DIV/0!	#DIV/0!				#DIV/0!	#DIV/0!				#DIV/0!	#DIV/0!
							#DIV/0!	#DIV/0!				#DIV/0!	#DIV/0!				#DIV/0!	#DIV/0!				#DIV/0!	#DIV/0!				#DIV/0!	#DIV/0!				#DIV/0!	#DIV/0!				#DIV/0!	#DIV/0!
							#DIV/0!	#DIV/0!				#DIV/0!	#DIV/0!				#DIV/0!	#DIV/0!				#DIV/0!	#DIV/0!				#DIV/0!	#DIV/0!				#DIV/0!	#DIV/0!				#DIV/0!	#DIV/0!
							#DIV/0!	#DIV/0!				#DIV/0!	#DIV/0!				#DIV/0!	#DIV/0!				#DIV/0!	#DIV/0!				#DIV/0!	#DIV/0!				#DIV/0!	#DIV/0!				#DIV/0!	#DIV/0!
							#DIV/0!	#DIV/0!				#DIV/0!	#DIV/0!				#DIV/0!	#DIV/0!				#DIV/0!	#DIV/0!				#DIV/0!	#DIV/0!				#DIV/0!	#DIV/0!				#DIV/0!	#DIV/0!
							#DIV/0!	#DIV/0!				#DIV/0!	#DIV/0!				#DIV/0!	#DIV/0!				#DIV/0!	#DIV/0!				#DIV/0!	#DIV/0!				#DIV/0!	#DIV/0!				#DIV/0!	#DIV/0!
							#DIV/0!	#DIV/0!				#DIV/0!	#DIV/0!				#DIV/0!	#DIV/0!				#DIV/0!	#DIV/0!				#DIV/0!	#DIV/0!				#DIV/0!	#DIV/0!				#DIV/0!	#DIV/0!
							#DIV/0!	#DIV/0!				#DIV/0!	#DIV/0!				#DIV/0!	#DIV/0!				#DIV/0!	#DIV/0!				#DIV/0!	#DIV/0!				#DIV/0!	#DIV/0!				#DIV/0!	#DIV/0!
							#DIV/0!	#DIV/0!				#DIV/0!	#DIV/0!				#DIV/0!	#DIV/0!				#DIV/0!	#DIV/0!				#DIV/0!	#DIV/0!				#DIV/0!	#DIV/0!				#DIV/0!	#DIV/0!
							#DIV/0!	#DIV/0!				#DIV/0!	#DIV/0!				#DIV/0!	#DIV/0!				#DIV/0!	#DIV/0!				#DIV/0!	#DIV/0!				#DIV/0!	#DIV/0!				#DIV/0!	#DIV/0!
													#REF!
#REF!													Median										#REF!
													tidal volumes
tidal volumes																							Compliance							Compliance	Median
Animal	Treat		5´25	10´25	15´25	20´20	25´15	30´25		n	Treat	5´25	10´25	15´25	20´20	25´15	30´25		Animal	treat	inkl krit	5´25	10´25	15´25	20´20	25´15	30´25		n	treat	5´25	10´25	15´25	20´20	25´15	30´25
160531-1	1	0	12.9533	14.1308	15.5296	11.8785	8.78816	16.676		8	DPPC 50%, egg-PC 40%, POPG 10% (Avanti), rSP-C33 2%	8.94828	10.5251	12.3899	9.56757	6.71379	15.0367		160531-1	1	0	0.642198	0.708586	0.777564	0.79218	0.86282	0.838724		8	DPPC 50%, egg-PC 40%, POPG 10% (Avanti), rSP-C33 2%	0.455835	0.535656	0.638599	0.641055	0.668504	0.76337
160531-2	2	0	15.1246	15.9518	16.6232	12.5127	9.24929	17.3569		9	DPPC 50%, egg-PC 40%, POPG 10% (Chiesi, Sigma), rSP-C33 2%	10.9788	11.8715	13.3655	10.0843	7.41365	16.3735		160531-2	2	0	0.74935	0.802411	0.835384	0.834328	0.898522	0.873683		9	DPPC 50%, egg-PC 40%, POPG 10% (Chiesi, Sigma), rSP-C33 2%	0.554829	0.59765	0.671486	0.67338	0.7519	0.819482
160531-3	3	0	13.6238	15.373	16.8714	13.7878	10.6785	18.5788		8	Curosurf	13.2524	14.4387	15.7688	12.734	9.81072	17.578		160531-3	3	0	0.679555	0.769199	0.844976	0.920173	1.04119	0.933405		8	Curosurf	0.66463	0.731286	0.792864	0.846038	0.973989	0.883452
160531-4	4	0	0.382789	0.4273	0.421365	0.329377	0.216617	0.513353		8	Controls	0.6856	0.581603	0.750585	0.56287	0.519101	0.807843		160531-4	4	0	0.0190497	0.0213774	0.021032	0.0220141	0.0212166	0.0256686		8	Controls	0.0345906	0.0290577	0.0377784	0.0372619	0.0511479	0.0408367
160531-5	1	0	8.94828	10.9862	13.0448	9.62069	6.71379	15.6276											160531-5	1	0	0.444237	0.548512	0.654217	0.640564	0.655317	0.781512
160531-6	2	0	11.5953	13.1253	14.7572	10.9452	8.05483	16.5039											160531-6	2	0	0.577202	0.65647	0.735392	0.734186	0.785799	0.826572
160601-1	1	0	5.46457	6.72441	7.5748	4.54331	2.94094	7.43701											160601-1	1	0	0.275895	0.33669	0.382489	0.302174	0.288433	0.372977
160601-3	3	0	12.2996	13.6887	15.4086	11.9416	7.05058	16.2529											160601-3	3	0	0.613922	0.689511	0.773499	0.789394	0.684563	0.820018
160601-4	4	0	0.749049	0.878327	0.958175	0.745247	0.532319	0.969582											160601-4	4	0	0.0378388	0.0440074	0.0481587	0.0492993	0.0516574	0.0485534
160601-5	1	0	8	10.156	12.3899	9.26606	6.16972	15.0367											160601-5	1	0	0.403739	0.511216	0.622981	0.612745	0.606224	0.758341
160601-6	2	0	8.21111	9.32222	10.8778	8.31481	5.66667	12.537											160601-6	2	0	0.416159	0.47066	0.5471	0.550435	0.555904	0.6341
160601-7	3	0	10.3615	12.9385	14.7538	11.5885	7.43077	16.3115											160601-7	3	0	0.522489	0.651097	0.742653	0.771022	0.725491	0.822747
160601-8	4	0	1.00392	0.819608	1.25882	0.4	0.341176	0.87451											160601-8	4	0	0.050686	0.0412224	0.0633042	0.0265608	0.0331085	0.0442067
160601-9	1	0	4.87138	6.03859	7.77492	5.59164	3.81672	10.5273											160601-9	1	0	0.246453	0.304294	0.393024	0.368244	0.375222	0.530341
160607-1	2	0	11.8385	13.7904	16.2027	12.9725	9.25086	18.8625											160607-1	2	0	0.592588	0.694918	0.821986	0.859232	0.929791	0.953771
160607-2	3	0	15.2451	18.0078	19.8016	17	12.5292	22.249											160607-2	3	0	0.766234	0.899566	1.00235	1.12843	1.26723	1.11795
160607-3	4	0	0.533333	0.611765	0.721569	0.572549	0.505882	0.741176											160607-3	4	0	0.0265345	0.0305687	0.0364804	0.0379159	0.0506384	0.0374666
160607-4	1	0	12.4619	15.0381	17.3571	13.3571	9.18095	20.019											160607-4	1	0	0.622022	0.751217	0.884076	0.886299	0.920249	1.01183
160607-5	2	0	12.1429	14.3233	16.0865	13.2594	9.51128	19.4173											160607-5	2	0	0.607659	0.72256	0.818225	0.878548	0.9657	0.982492
160607-6	3	0	13.0148	14.9483	16.7601	13.6605	9.96679	18.4908											160607-6	3	0	0.649705	0.749989	0.844685	0.906435	0.997667	0.935101
160607-7	4	0	0.395745	0.408511	0.459574	0.553191	0.604255	0.544681											160607-7	4	0	0.0197611	0.0205714	0.0232412	0.0366078	0.0607988	0.0276475
160607-8	1	0	11.5731	12.166	13.6206	10.1779	7.18577	15.1423											160607-8	1	0	0.576876	0.612142	0.688996	0.67852	0.730796	0.768399
160607-9	2	0	5.17931	6.27931	7.81034	6.11724	4.34483	10.3517											160607-9	2	0	0.259362	0.316121	0.397431	0.405612	0.435738	0.523642
160608-2	4	0	0.806584	0.55144	0.839506	0.82716	0.54321	0.971193											160608-2	4	0	0.0407452	0.0275468	0.0421139	0.0555354	0.0546269	0.048853
160608-3	1	Ptx e. 30´	9.3166	10.5251	11.749	9.56757	6.7529	13.7027											160608-3	1	Ptx e. 30´	0.467433	0.522799	0.5927	0.641546	0.681691	0.683768
160608-4	2	Ptx e. 30´	9.20482	10.6707	12.2169	10.0843	7.41365	16.3735											160608-4	2	Ptx e. 30´	0.463401	0.531247	0.61554	0.67338	0.7519	0.819482
160608-5	3	Ptx e. 30´	5.74208	7.77376	10.5068	9.30769	6.49321	9.00905											160608-5	3	Ptx e. 30´	0.287974	0.386293	0.528223	0.624686	0.654584	0.450286
160608-6	4	0	0.931727	0.783133	0.738956	0.811245	0.574297	0.947791											160608-6	4	0	0.0468614	0.0391263	0.0372523	0.0542886	0.0579267	0.0473529
160609-2	2	Ptx e. 30´	10.6386	11.8715	13.3655	9.72691	6.59839	15.0321											160609-2	2	Ptx e. 30´	0.538151	0.59765	0.671486	0.650573	0.656746	0.75286
160609-3	3	Ptx e. 30´	13.49	14.4578	15.9398	12.4819	9.91165	17.6386											160609-3	3	Ptx e. 30´	0.679872	0.730747	0.799619	0.828225	0.985449	0.889807
160609-4	4	0	0.62215	0.495114	0.762215	0.338762	0.257329	0.553746											160609-4	4	0	0.0313424	0.0249767	0.0383044	0.0224742	0.0255089	0.0277977
160609-6	2	0	10.9788	11.4841	12.5972	8.76678	6.07774	13.159											160609-6	2	0	0.554829	0.578699	0.63505	0.587314	0.602484	0.660483
160609-7	3	0	13.5245	14.4196	15.5979	12.986	9.70979	17.5175											160609-7	3	0	0.68189	0.731825	0.786109	0.863851	0.962528	0.877098
0	0	0	#DIV/0!	#DIV/0!	#DIV/0!	#DIV/0!	#DIV/0!	#DIV/0!											0	0	0	#DIV/0!	#DIV/0!	#DIV/0!	#DIV/0!	#DIV/0!	#DIV/0!
0	0	0	#DIV/0!	#DIV/0!	#DIV/0!	#DIV/0!	#DIV/0!	#DIV/0!											0	0	0	#DIV/0!	#DIV/0!	#DIV/0!	#DIV/0!	#DIV/0!	#DIV/0!
0	0	0	#DIV/0!	#DIV/0!	#DIV/0!	#DIV/0!	#DIV/0!	#DIV/0!											0	0	0	#DIV/0!	#DIV/0!	#DIV/0!	#DIV/0!	#DIV/0!	#DIV/0!
0	0	0	#DIV/0!	#DIV/0!	#DIV/0!	#DIV/0!	#DIV/0!	#DIV/0!											0	0	0	#DIV/0!	#DIV/0!	#DIV/0!	#DIV/0!	#DIV/0!	#DIV/0!
0	0	0	#DIV/0!	#DIV/0!	#DIV/0!	#DIV/0!	#DIV/0!	#DIV/0!											0	0	0	#DIV/0!	#DIV/0!	#DIV/0!	#DIV/0!	#DIV/0!	#DIV/0!
0	0	0	#DIV/0!	#DIV/0!	#DIV/0!	#DIV/0!	#DIV/0!	#DIV/0!											0	0	0	#DIV/0!	#DIV/0!	#DIV/0!	#DIV/0!	#DIV/0!	#DIV/0!
0	0	0	#DIV/0!	#DIV/0!	#DIV/0!	#DIV/0!	#DIV/0!	#DIV/0!											0	0	0	#DIV/0!	#DIV/0!	#DIV/0!	#DIV/0!	#DIV/0!	#DIV/0!
0	0	0	#DIV/0!	#DIV/0!	#DIV/0!	#DIV/0!	#DIV/0!	#DIV/0!											0	0	0	#DIV/0!	#DIV/0!	#DIV/0!	#DIV/0!	#DIV/0!	#DIV/0!
0	0	0	#DIV/0!	#DIV/0!	#DIV/0!	#DIV/0!	#DIV/0!	#DIV/0!											0	0	0	#DIV/0!	#DIV/0!	#DIV/0!	#DIV/0!	#DIV/0!	#DIV/0!
0	0	0	#DIV/0!	#DIV/0!	#DIV/0!	#DIV/0!	#DIV/0!	#DIV/0!											0	0	0	#DIV/0!	#DIV/0!	#DIV/0!	#DIV/0!	#DIV/0!	#DIV/0!
0	0	0	#DIV/0!	#DIV/0!	#DIV/0!	#DIV/0!	#DIV/0!	#DIV/0!											0	0	0	#DIV/0!	#DIV/0!	#DIV/0!	#DIV/0!	#DIV/0!	#DIV/0!
0	0	0	#DIV/0!	#DIV/0!	#DIV/0!	#DIV/0!	#DIV/0!	#DIV/0!											0	0	0	#DIV/0!	#DIV/0!	#DIV/0!	#DIV/0!	#DIV/0!	#DIV/0!
0	0	0	#DIV/0!	#DIV/0!	#DIV/0!	#DIV/0!	#DIV/0!	#DIV/0!											0	0	0	#DIV/0!	#DIV/0!	#DIV/0!	#DIV/0!	#DIV/0!	#DIV/0!
0	0	0	#DIV/0!	#DIV/0!	#DIV/0!	#DIV/0!	#DIV/0!	#DIV/0!											0	0	0	#DIV/0!	#DIV/0!	#DIV/0!	#DIV/0!	#DIV/0!	#DIV/0!
0	0	0	#DIV/0!	#DIV/0!	#DIV/0!	#DIV/0!	#DIV/0!	#DIV/0!											0	0	0	#DIV/0!	#DIV/0!	#DIV/0!	#DIV/0!	#DIV/0!	#DIV/0!
0	0	0	#DIV/0!	#DIV/0!	#DIV/0!	#DIV/0!	#DIV/0!	#DIV/0!											0	0	0	#DIV/0!	#DIV/0!	#DIV/0!	#DIV/0!	#DIV/0!	#DIV/0!
0	0	0	#DIV/0!	#DIV/0!	#DIV/0!	#DIV/0!	#DIV/0!	#DIV/0!											0	0	0	#DIV/0!	#DIV/0!	#DIV/0!	#DIV/0!	#DIV/0!	#DIV/0!
0	0	0	#DIV/0!	#DIV/0!	#DIV/0!	#DIV/0!	#DIV/0!	#DIV/0!											0	0	0	#DIV/0!	#DIV/0!	#DIV/0!	#DIV/0!	#DIV/0!	#DIV/0!
0	0	0	#DIV/0!	#DIV/0!	#DIV/0!	#DIV/0!	#DIV/0!	#DIV/0!											0	0	0	#DIV/0!	#DIV/0!	#DIV/0!	#DIV/0!	#DIV/0!	#DIV/0!
0	0	0	#DIV/0!	#DIV/0!	#DIV/0!	#DIV/0!	#DIV/0!	#DIV/0!											0	0	0	#DIV/0!	#DIV/0!	#DIV/0!	#DIV/0!	#DIV/0!	#DIV/0!
0	0	0	#DIV/0!	#DIV/0!	#DIV/0!	#DIV/0!	#DIV/0!	#DIV/0!											0	0	0	#DIV/0!	#DIV/0!	#DIV/0!	#DIV/0!	#DIV/0!	#DIV/0!
0	0	0	#DIV/0!	#DIV/0!	#DIV/0!	#DIV/0!	#DIV/0!	#DIV/0!											0	0	0	#DIV/0!	#DIV/0!	#DIV/0!	#DIV/0!	#DIV/0!	#DIV/0!
0	0	0	#DIV/0!	#DIV/0!	#DIV/0!	#DIV/0!	#DIV/0!	#DIV/0!											0	0	0	#DIV/0!	#DIV/0!	#DIV/0!	#DIV/0!	#DIV/0!	#DIV/0!
0	0	0	#DIV/0!	#DIV/0!	#DIV/0!	#DIV/0!	#DIV/0!	#DIV/0!											0	0	0	#DIV/0!	#DIV/0!	#DIV/0!	#DIV/0!	#DIV/0!	#DIV/0!
0	0	0	#DIV/0!	#DIV/0!	#DIV/0!	#DIV/0!	#DIV/0!	#DIV/0!											0	0	0	#DIV/0!	#DIV/0!	#DIV/0!	#DIV/0!	#DIV/0!	#DIV/0!
0	0	0	#DIV/0!	#DIV/0!	#DIV/0!	#DIV/0!	#DIV/0!	#DIV/0!											0	0	0	#DIV/0!	#DIV/0!	#DIV/0!	#DIV/0!	#DIV/0!	#DIV/0!
0	0	0	#DIV/0!	#DIV/0!	#DIV/0!	#DIV/0!	#DIV/0!	#DIV/0!											0	0	0	#DIV/0!	#DIV/0!	#DIV/0!	#DIV/0!	#DIV/0!	#DIV/0!
0	0	0	#DIV/0!	#DIV/0!	#DIV/0!	#DIV/0!	#DIV/0!	#DIV/0!											0	0	0	#DIV/0!	#DIV/0!	#DIV/0!	#DIV/0!	#DIV/0!	#DIV/0!
0	0	0	#DIV/0!	#DIV/0!	#DIV/0!	#DIV/0!	#DIV/0!	#DIV/0!											0	0	0	#DIV/0!	#DIV/0!	#DIV/0!	#DIV/0!	#DIV/0!	#DIV/0!
0	0	0	#DIV/0!	#DIV/0!	#DIV/0!	#DIV/0!	#DIV/0!	#DIV/0!											0	0	0	#DIV/0!	#DIV/0!	#DIV/0!	#DIV/0!	#DIV/0!	#DIV/0!
0	0	0	#DIV/0!	#DIV/0!	#DIV/0!	#DIV/0!	#DIV/0!	#DIV/0!											0	0	0	#DIV/0!	#DIV/0!	#DIV/0!	#DIV/0!	#DIV/0!	#DIV/0!
0	0	0	#DIV/0!	#DIV/0!	#DIV/0!	#DIV/0!	#DIV/0!	#DIV/0!											0	0	0	#DIV/0!	#DIV/0!	#DIV/0!	#DIV/0!	#DIV/0!	#DIV/0!
0	0	0	#DIV/0!	#DIV/0!	#DIV/0!	#DIV/0!	#DIV/0!	#DIV/0!											0	0	0	#DIV/0!	#DIV/0!	#DIV/0!	#DIV/0!	#DIV/0!	#DIV/0!
0	0	0	#DIV/0!	#DIV/0!	#DIV/0!	#DIV/0!	#DIV/0!	#DIV/0!											0	0	0	#DIV/0!	#DIV/0!	#DIV/0!	#DIV/0!	#DIV/0!	#DIV/0!
0	0	0	#DIV/0!	#DIV/0!	#DIV/0!	#DIV/0!	#DIV/0!	#DIV/0!											0	0	0	#DIV/0!	#DIV/0!	#DIV/0!	#DIV/0!	#DIV/0!	#DIV/0!
0	0	0	#DIV/0!	#DIV/0!	#DIV/0!	#DIV/0!	#DIV/0!	#DIV/0!											0	0	0	#DIV/0!	#DIV/0!	#DIV/0!	#DIV/0!	#DIV/0!	#DIV/0!
0		0	#DIV/0!	#DIV/0!	#DIV/0!	#DIV/0!	#DIV/0!	#DIV/0!											0	0	0	#DIV/0!	#DIV/0!	#DIV/0!	#DIV/0!	#DIV/0!	#DIV/0!

## Sheet: 160531Data Pad
Channel 2	Channel 2	Channel 4		Channel 1
Cmt Text	Max - Min	Max - Min	Time	Max - Min	Tr 33-0,0001
160531 1-6	mL/s.s	cm H2O		cmH2O	s
5´1	0.4158	20.1702	00:07:03.188000	747.77
5´2	0.5339	20.1837	00:07:10.475000	703.784
5´3	0.4237	20.0481	00:07:17.825000	791.757
5´4	0.0129	20.0942	00:07:23.588000	659.797
5´5	0.2595	20.143	00:07:29.475000	703.784
5´6	0.4441	20.0888	00:07:36.800000	659.797
10´1	0.4536	19.9423	00:11:49.438000	791.757
10´2	0.5631	19.8799	00:11:56.688000	747.77
10´3	0.4781	19.9857	00:12:04.063000	879.73
10´4	0.0144	19.9884	00:12:09.913000	659.797
10´5	0.3186	20.0291	00:12:17.150000	659.797
10´6	0.5027	19.9938	00:12:24.513000	659.797
15´1	0.4985	19.9721	00:17:18.013000	615.811
15´2	0.5868	19.8989	00:17:25.338000	615.811
15´3	0.5247	19.9667	00:17:32.625000	703.784
15´4	0.0142	20.0345	00:17:38.450000	615.811
15´5	0.3783	19.9396	00:17:45.738000	703.784
15´6	0.5652	20.0671	00:17:53.025000	615.811
20´1	0.3813	14.9947	00:23:30.325000	659.797
20´2	0.4417	14.9974	00:23:37.663000	703.784
20´3	0.4288	14.9839	00:23:46.388000	659.797
20´4	0.0111	14.9621	00:23:52.250000	879.73
20´5	0.279	15.0191	00:23:59.538000	879.73
20´6	0.4192	14.9079	00:24:06.850000	659.797
25´1	0.2821	10.1854	00:27:19.550000	703.784
25´2	0.3265	10.2939	00:27:25.388000	659.797
25´3	0.3321	10.256	00:27:34.113000	659.797
25´4	0.0073	10.2098	00:27:40	703.784
25´5	0.1947	10.2451	00:27:48.713000	615.811
25´6	0.3085	10.2505	00:27:54.613000	791.757
30´1	0.5353	19.8826	00:31:11.688000	659.797
30´2	0.6127	19.8664	00:31:17.463000	659.797
30´3	0.5778	19.9043	00:31:24.750000	703.784
30´4	0.0173	19.9993	00:31:32.100000	747.77
30´5	0.4532	19.9966	00:31:39.425000	659.797
30´6	0.6321	19.9667	00:31:46.713000	659.797
35´1	0.5863	19.9667	00:37:51.613000	615.811
35´2	0.6795	19.8826	00:37:57.450000	659.797
35´3	0.4486	19.8962	00:38:04.713000	703.784
35´4	0.0184	19.9532	00:38:10.550000	659.797
35´5	0.557	19.9043	00:38:17.875000	615.811
35´6	0.7121	19.9206	00:38:25.138000	615.811
Channel 2	Channel 2	Channel 4		Channel 1
Cmt Text	Max - Min	Max - Min	Time	Max - Min	Tr 33-0,0001
160601 1-9	mL/s.s	cm H2O		cmH2O	s
5´1	0.1388	19.8067	00:07:16.150000	703.784
5´3	0.3161	20.0345	00:07:30.325000	703.784
5´4	0.0197	19.7958	00:07:37.413000	703.784
5´5	0.1744	19.8148	00:07:44.438000	835.743
5´6	0.2217	19.7307	00:07:51.538000	659.797
5´7	0.2694	19.8311	00:07:57.188000	615.811
5´8	0.0256	19.8067	00:08:04.313000	703.784
5´9	0.1515	19.766	00:08:12.800000	791.757
10´1	0.1708	19.9721	00:11:56.675000	615.811
10´3	0.3518	19.8528	00:12:10.838000	615.811
10´4	0.0231	19.9586	00:12:16.488000	791.757
10´5	0.2214	19.8663	00:12:23.563000	703.784
10´6	0.2517	19.8067	00:12:30.663000	615.811
10´7	0.3364	19.8718	00:12:37.788000	703.784
10´8	0.0209	19.8826	00:12:44.825000	615.811
10´9	0.1878	19.8446	00:12:51.938000	571.824
15´1	0.1924	19.804	00:17:04.075000	659.797
15´3	0.396	19.9206	00:17:18.238000	747.77
15´4	0.0252	19.8962	00:17:25.313000	615.811
15´5	0.2701	19.8881	00:17:32.400000	747.77
15´6	0.2937	19.8826	00:17:39.475000	659.797
15´7	0.3836	19.8664	00:17:46.600000	571.824
15´8	00:46:13.440000	19.8853	00:17:53.675000	571.824
15´9	0.2418	19.7823	00:17:59.325000	703.784
20´1	0.1154	15.0354	00:21:54.475000	791.757
20´3	0.3069	15.1276	00:22:01.525000	747.77
20´4	0.0196	15.1168	00:22:08.625000	791.757
20´5	0.202	15.1222	00:22:14.263000	571.824
20´6	0.2245	15.1059	00:22:21.363000	659.797
20´7	0.3013	15.03	00:22:28.413000	615.811
20´8	0.0102	15.0598	00:22:34.125000	615.811
20´9	0.1739	15.1846	00:22:41.175000	659.797
25´1	0.0747	10.1963	00:27:17.388000	615.811
25´3	0.1812	10.2994	00:27:25.863000	615.811
25´4	0.014	10.3048	00:27:34.413000	703.784
25´5	0.1345	10.1773	00:27:41.475000	659.797
25´6	0.153	10.1936	00:27:48.550000	615.811
25´7	0.1932	10.2424	00:27:55.663000	615.811
25´8	0.0087	10.3048	00:28:01.300000	747.77
25´9	0.1187	10.1719	00:28:08.375000	659.797
30´1	0.1889	19.9396	00:31:46.525000	659.797
30´3	0.4177	19.8202	00:31:53.600000	615.811
30´4	0.0255	19.9694	00:32:00.650000	659.797
30´5	0.3278	19.8284	00:32:07.750000	747.77
30´6	0.3385	19.7714	00:32:14.825000	659.797
30´7	0.4241	19.8257	00:32:20.500000	703.784
30´8	0.0223	19.7823	00:32:27.588000	659.797
30´9	0.3274	19.8501	00:32:34.663000	747.77
35´1	0.2139	20.1078	00:37:06.563000	703.784
35´3	0.4625	19.8826	00:37:13.600000	659.797
35´4	0.0225	20.0264	00:37:17.888000	703.784
35´5	0.3795	20.0128	00:37:29.200000	791.757
35´6	0.3887	19.9206	00:37:36.313000	615.811
35´7	0.4845	20.1295	00:37:43.400000	703.784
35´8	0.0181	19.9016	00:37:50.488000	571.824
35´9	0.4078	20.0481	00:37:57.588000	791.757
Channel 2	Channel 2	Channel 4		Channel 1
Cmt Text	Max - Min	Max - Min	Time	Max - Min	Tr 33-0,0001
160607 1-9	mL/s.s	cm H2O		cmH2O	s
5´1	0.3445	19.9776	00:35:31.075000	747.77
5´2	0.3918	19.8962	00:35:38.050000	615.811
5´3	0.0136	20.0996	00:35:45.088000	615.811
5´4	0.2617	20.0345	00:35:52.113000	703.784
5´5	0.323	19.983	00:35:57.725000	703.784
5´6	0.3527	20.0318	00:36:06.125000	703.784
5´7	0.0093	20.0264	00:36:13.188000	571.824
5´8	0.2928	20.0617	00:36:20.213000	659.797
5´9	0.1502	19.9694	00:36:28.613000	703.784
10´1	0.4013	19.8446	00:40:45.638000	659.797
10´2	0.4628	20.0183	00:40:52.600000	615.811
10´3	0.0156	20.0128	00:40:59.675000	615.811
10´4	0.3158	20.0183	00:41:06.700000	659.797
10´5	0.381	19.823	00:41:13.713000	835.743
10´6	0.4051	19.9314	00:41:20.713000	659.797
10´7	0.0096	19.8582	00:41:29.163000	747.77
10´8	0.3078	19.8745	00:41:36.175000	659.797
10´9	0.1821	19.8636	00:41:43.188000	615.811
15´1	0.4715	19.7117	00:46:00.163000	791.757
15´2	0.5089	19.7551	00:46:07.188000	747.77
15´3	0.0184	19.7796	00:46:14.200000	659.797
15´4	0.3645	19.6331	00:46:21.213000	747.77
15´5	0.4279	19.6602	00:46:28.250000	747.77
15´6	0.4542	19.8419	00:46:35.238000	659.797
15´7	0.0108	19.7741	00:46:42.250000	659.797
15´8	0.3446	19.7687	00:46:49.263000	659.797
15´9	0.2265	19.6521	00:46:57.725000	703.784
20´1	0.3775	15.0978	00:50:39.550000	703.784
20´2	0.4369	15.0652	00:50:46.575000	923.716
20´3	0.0146	15.1005	00:50:53.575000	703.784
20´4	0.2805	15.0707	00:51:00.600000	791.757
20´5	0.3527	15.0924	00:51:07.600000	659.797
20´6	0.3702	15.0706	00:51:14.638000	703.784
20´7	0.013	15.1113	00:51:21.650000	835.743
20´8	0.2575	15.0001	00:51:28.688000	659.797
20´9	0.1774	15.0815	00:51:35.713000	659.797
25´1	0.2692	9.9494	00:55:27.350000	747.77
25´2	0.322	9.8871	00:55:35.750000	615.811
25´3	0.0129	9.9901	00:55:42.775000	527.838
25´4	0.1928	9.9766	00:55:49.788000	747.77
25´5	0.253	9.8491	00:55:56.788000	703.784
25´6	0.2701	9.9901	00:56:03.813000	659.797
25´7	0.0142	9.9386	00:56:09.463000	791.757
25´8	0.1818	9.8328	00:56:17.875000	791.757
25´9	0.126	9.9712	00:56:24.888000	703.784
30´1	0.5489	19.7768	01:00:20.700000	703.784
30´2	0.5718	19.9016	01:00:27.725000	615.811
30´3	0.0189	19.7823	01:00:34.738000	615.811
30´4	0.4204	19.785	01:00:43.138000	659.797
30´5	0.5165	19.7633	01:00:51.613000	703.784
30´6	0.5011	19.7741	01:01:01.413000	571.824
30´7	0.0128	19.7009	01:01:08.450000	791.757
30´8	0.3831	19.7063	01:01:16.850000	659.797
30´9	0.3002	19.7687	01:01:23.875000	747.77
35´1	0.6138	20.0996	01:05:15.475000	703.784
35´2	0.6016	20.1919	01:05:23.875000	747.77
35´3	0.0219	20.181	01:05:29.488000	659.797
35´4	0.4816	20.0183	01:05:36.475000	659.797
35´5	0.5753	20.0508	01:05:43.500000	659.797
35´6	0.5498	20.0155	01:05:50.550000	659.797
35´7	0.0211	20.1403	01:05:58.975000	835.743
35´8	0.4305	20.0237	01:06:06	747.77
35´9	0.3769	19.907	01:06:12.975000	659.797
Channel 2	Channel 2	Channel 4		Channel 1
Cmt Text	Max - Min	Max - Min	Time	Max - Min	Tr 33-0,0001
160608 2-6	mL/s.s	cm H2O		cmH2O	s
5´2	0.0196	19.7958	00:29:31.850000	571.824
5´3	0.2413	19.9314	00:29:40.525000	527.838
5´4	0.2292	19.8636	00:29:47.775000	703.784
5´5	0.1269	19.9396	00:29:56.438000	659.797
5´6	0.0232	19.8826	00:30:02.275000	615.811
10´2	0.0134	20.0183	00:34:54.825000	615.811
10´3	0.2726	20.1322	00:35:02.100000	615.811
10´4	0.2657	20.0861	00:35:09.263000	703.784
10´5	0.1718	20.124	00:35:16.525000	703.784
10´6	0.0195	20.0155	00:35:23.800000	615.811
15´2	0.0204	19.9342	00:39:28.525000	659.797
15´3	0.3043	19.8229	00:39:34.313000	747.77
15´4	0.3042	19.8474	00:39:41.538000	571.824
15´5	0.2322	19.8908	00:39:48.788000	615.811
15´6	0.0184	19.8365	00:39:56	615.811
20´2	0.0201	14.8943	00:45:26.100000	659.797
20´3	0.2478	14.9133	00:45:33.375000	571.824
20´4	0.2511	14.9757	00:45:40.613000	659.797
20´5	0.2057	14.8998	00:45:47.863000	615.811
20´6	0.0202	14.9432	00:46:00.888000	703.784
25´2	0.0132	9.944	00:49:51.063000	659.797
25´3	0.1749	9.9061	00:49:59.713000	791.757
25´4	0.1846	9.8599	00:50:06.988000	747.77
25´5	0.1435	9.9196	00:50:14.225000	703.784
25´6	0.0143	9.9142	00:50:25.763000	615.811
30´2	0.0236	19.8799	00:55:15.325000	703.784
30´3	0.3549	20.04	00:55:37	571.824
30´4	0.4077	19.9803	00:55:48.575000	703.784
30´5	0.1991	20.0074	00:55:55.775000	659.797
30´6	0.0236	20.0155	00:56:01.600000	615.811
35´2	0.0237	20.0264	00:59:45.938000	659.797
35´3	0.3474	19.9938	00:59:53.163000	615.811
35´4	0.359	20.0291	01:00:00.438000	791.757
35´5	0.0404	19.945	01:00:06.188000	571.824
35´6	0.0271	19.8908	01:00:14.888000	835.743
Channel 2	Channel 2	Channel 4		Channel 1
Cmt Text	Max - Min	Max - Min	Time	Max - Min	Tr 33-0,0001
160609 2-7	mL/s.s	cm H2O		cmH2O	s
5´2	0.2649	19.7687	00:07:23.013000	703.784
5´3	0.3359	19.8419	00:07:30.138000	659.797
5´4	0.0191	19.8501	00:07:37.263000	615.811
5´6	0.3107	19.7877	00:07:52.925000	791.757
5´7	0.3868	19.8338	00:08:05.763000	659.797
10´2	0.2956	19.8636	00:11:56.538000	879.73
10´3	0.36	19.785	00:12:03.700000	703.784
10´4	0.0152	19.823	00:12:12.238000	747.77
10´6	0.325	19.8447	00:12:19.388000	659.797
10´7	0.4124	19.7036	00:12:26.488000	615.811
15´2	0.3328	19.9043	00:17:18.513000	703.784
15´3	0.3969	19.9342	00:17:27.088000	747.77
15´4	0.0234	19.8989	00:17:32.800000	703.784
15´6	0.3565	19.8365	00:17:41.338000	659.797
15´7	0.4461	19.8419	00:17:48.450000	703.784
20´2	0.2422	14.9513	00:21:40.650000	659.797
20´3	0.3108	15.0707	00:21:50.600000	703.784
20´4	0.0104	15.0734	00:21:57.675000	659.797
20´6	0.2481	14.9269	00:22:04.850000	703.784
20´7	0.3714	15.0327	00:22:11.963000	615.811
25´2	0.1643	10.0471	00:26:31.175000	747.77
20´3	0.2468	10.058	00:26:45.475000	615.811
20´4	0.0079	10.0878	00:26:52.550000	835.743
20´6	0.172	10.0878	00:26:59.675000	835.743
20´7	0.2777	10.0878	00:27:06.800000	791.757
30´2	0.3743	19.9667	00:31:53.025000	791.757
30´3	0.4392	19.8229	00:32:00.175000	615.811
30´4	0.017	19.9206	00:32:07.238000	659.797
30´6	0.3724	19.9233	00:32:14.400000	659.797
30´7	0.501	19.9721	00:32:21.538000	659.797
35´2	0.2418	19.9857	00:37:06.313000	791.757
35´3	0.3162	19.9749	00:37:14.863000	571.824
35´4	0.0188	19.9206	00:37:20.525000	791.757
35´6	0.3936	19.8772	00:37:27.688000	615.811
35´7	0.5435	19.9233	00:37:36.225000	659.797

## Sheet: 160531_LGV
160531-0609
rSP-C33, olika PL, Jakub
PEEP=3		Treat	LUNGVOLYMBEST (1g=1ml)
I/E-ratio	50	DPPC 50%, egg-PC 40%, POPG 10% (Avanti), rSP-C33 2%
Resp/min	40	DPPC 50%, egg-PC 40%, POPG 10% (Chiesi, Sigma), rSP-C33 2%
		Curosurf
		Controls
												Exkl. Ptx.
Animal	Treat	BW (kg)	våtvikt	vol	delta	gasvol (ml/kg)	Corr. Gssvol.	vikt/volym	Anm.	Treat		Treat	Gasvol (ml/kg)	n
160531-1	1	0.0321	1.05	1.42	0.37	11.5265	13.8651	32.7103		1		DPPC 50%, egg-PC 40%, POPG 10% (Avanti), rSP-C33 2%	10.976	8
160531-2	2	0.0353	1.08	1.71	0.63	17.847	20.0344	30.5949		2		DPPC 50%, egg-PC 40%, POPG 10% (Chiesi, Sigma), rSP-C33 2%	10.2872	9
160531-3	3	0.0311	0.85	1.23	0.38	12.2186	14.1727	27.3312		3		Curosurf	14.2304	8
160531-4	4	0.0337	1.11	1.05	-0.06	-1.78042	0.574461	32.9377		4		Controls	0.401578	8
160531-5	1	0.029	0.96	1.29	0.33	11.3793	13.746	33.1034		1
160531-6	2	0.0383	1.39	1.74	0.35	9.13838	11.7331	36.2924		2
160601-1	1	0.0254	0.78	0.91	0.13	5.11811	7.31362	30.7087		1
160601-3	3	0.0257	0.82	1.08	0.26	10.1167	12.3979	31.9066		3
160601-4	4	0.0263	0.71	0.67	-0.04	-1.52091	0.409178	26.9962		4
160601-5	1	0.0218	0.68	0.87	0.19	8.7156	10.9457	31.1927		1
160601-6	2	0.027	0.73	0.88	0.15	5.55556	7.48857	27.037		2
160601-7	3	0.026	0.84	1.09	0.25	9.61538	11.9252	32.3077		3
160601-8	4	0.0255	0.7	0.66	-0.04	-1.56863	0.393977	27.451		4
160601-9	1	0.0311	0.93	1.13	0.2	6.43087	8.56882	29.9035		1
160607-1	2	0.0291	1.03	1.26	0.23	7.90378	10.4344	35.3952		2
160607-2	3	0.0257	0.92	1.39	0.47	18.2879	20.8473	35.7977		3
160607-3	4	0.0255	0.93	0.88	-0.05	-1.96078	0.646676	36.4706		4
160607-4	1	0.021	0.72	1.02	0.3	14.2857	16.737	34.2857		1
160607-5	2	0.0266	1.03	1.23	0.2	7.5188	10.2872	38.7218		2
160607-6	3	0.0271	0.98	1.33	0.35	12.9151	15.5006	36.1624		3
160607-7	4	0.0235	0.71	0.64	-0.07	-2.97872	-0.818665	30.2128		4
160607-8	1	0.0253	0.79	1	0.21	8.3004	10.5328	31.2253		1
160607-9	2	0.029	0.86	1	0.14	4.82759	6.94778	29.6552		2
160608-2	4	0.0243	0.81	0.76	-0.05	-2.05761	0.32555	33.3333		4
160608-3	1	0.0259	0.91	1.13	0.22	8.49421	11.0062	35.1351		1
160608-4	2	0.0249	0.92	1.17	0.25	10.0402	12.6817	36.9478		2
160608-5	3	0.0221	0.78	1.04	0.26	11.7647	14.2881	35.2941		3
160608-6	4	0.0249	0.91	0.86	-0.05	-2.00803	0.604833	36.5462		4
160609-2	2	0.0249	0.75	0.88	0.13	5.22088	7.37434	30.1205		2
160609-3	3	0.0249	0.73	0.94	0.21	8.43373	10.5298	29.3173		3
160609-4	4	0.0307	0.8	0.74	-0.06	-1.9544	-0.0913383	26.0586		4
160609-6	2	0.0283	0.85	1.01	0.16	5.65371	7.80108	30.0353		2
160609-7	3	0.0286	1	1.43	0.43	15.035	17.5348	34.965		3
0	0	0			0	#DIV/0!	#DIV/0!	#DIV/0!		0
0	0	0			0	#DIV/0!	#DIV/0!	#DIV/0!		0
0	0	0			0	#DIV/0!	#DIV/0!	#DIV/0!		0
0	0	0			0	#DIV/0!	#DIV/0!	#DIV/0!		0
0	0	0			0	#DIV/0!	#DIV/0!	#DIV/0!		0
0	0	0			0	#DIV/0!	#DIV/0!	#DIV/0!		0
0	0	0			0	#DIV/0!	#DIV/0!	#DIV/0!		0
0	0	0			0	#DIV/0!	#DIV/0!	#DIV/0!		0
0	0	0			0	#DIV/0!	#DIV/0!	#DIV/0!		0
0	0	0			0	#DIV/0!	#DIV/0!	#DIV/0!		0
0	0	0			0	#DIV/0!	#DIV/0!	#DIV/0!		0
0	0	0			0	#DIV/0!	#DIV/0!	#DIV/0!		0
0	0	0			0	#DIV/0!	#DIV/0!	#DIV/0!		0
0	0	0			0	#DIV/0!	#DIV/0!	#DIV/0!		0
0	0	0			0	#DIV/0!	#DIV/0!	#DIV/0!		0
0	0	0			0	#DIV/0!	#DIV/0!	#DIV/0!		0
0	0	0			0	#DIV/0!	#DIV/0!	#DIV/0!		0
0	0	0			0	#DIV/0!	#DIV/0!	#DIV/0!		0
0	0	0			0	#DIV/0!	#DIV/0!	#DIV/0!		0
0	0	0			0	#DIV/0!	#DIV/0!	#DIV/0!		0
0	0	0			0	#DIV/0!	#DIV/0!	#DIV/0!		0
0	0	0			0	#DIV/0!	#DIV/0!	#DIV/0!		0
0	0	0			0	#DIV/0!	#DIV/0!	#DIV/0!		0
0	0	0			0	#DIV/0!	#DIV/0!	#DIV/0!		0
0	0	0			0	#DIV/0!	#DIV/0!	#DIV/0!		0
0	0	0			0	#DIV/0!	#DIV/0!	#DIV/0!		0
0	0	0			0	#DIV/0!	#DIV/0!	#DIV/0!		0
0	0	0			0	#DIV/0!	#DIV/0!	#DIV/0!		0
0	0	0			0	#DIV/0!	#DIV/0!	#DIV/0!		0
0	0	0			0	#DIV/0!	#DIV/0!	#DIV/0!		0
0	0	0			0	#DIV/0!	#DIV/0!	#DIV/0!		0
0	0	0			0	#DIV/0!	#DIV/0!	#DIV/0!		0
0	0	0			0	#DIV/0!	#DIV/0!	#DIV/0!		0
0	0	0			0	#DIV/0!	#DIV/0!	#DIV/0!		0
0	0	0			0	#DIV/0!	#DIV/0!	#DIV/0!		0
0	0	0			0	#DIV/0!	#DIV/0!	#DIV/0!		0
0	0	0			0	#DIV/0!	#DIV/0!	#DIV/0!		0
0	0	0			0	#DIV/0!	#DIV/0!	#DIV/0!		0
0	0	0			0	#DIV/0!	#DIV/0!	#DIV/0!		0
0	0	0			0	#DIV/0!	#DIV/0!	#DIV/0!		0
0	0	0			0	#DIV/0!	#DIV/0!	#DIV/0!		0
0	0	0			0	#DIV/0!	#DIV/0!	#DIV/0!		0
0	0	0			0	#DIV/0!	#DIV/0!	#DIV/0!		0
0	0	0			0	#DIV/0!	#DIV/0!	#DIV/0!		0
#REF!	#REF!	#REF!			0	#REF!	#REF!	#REF!		0

## Sheet: 180109_VT
180109-				rSP-C33 (Jakub)
PEEP=3				Treat
I/E-ratio	50			1	50%DPPC 40%eggPC(Avanti) 10%POPG 2%rSP-C33
Resp/min	40			2	50%DPPC 40%eggPC(Avanti) 10%POPG
				3	Curosurf
Treatment:				4	Untreated control
80 mgml
		BW	Foster dygn	Comment	VT	Pressure	Compliance	VT	Comment	VT	Pressure	Compliance	VT	Comment	VT	Pressure	Compliance	VT	Comment	VT	Pressure	Compliance	VT	Comment	VT	Pressure	Compliance	VT	Comment	VT	Pressure	Compliance	VT	Comment	VT	Pressure	Compliance	VT
Animal	Treat	(kg)	27	5´23/3	(ml)	(cm H2O)		(ml/kg)	10´23/3	(ml)	(cm H2O)		(ml/kg)	15´23/3	(ml)	(cm H2O)		(ml/kg)	20´18/3	(ml)	(cm H2O)		(ml/kg)	25´13/3	(ml)	(cm H2O)		(ml/kg)	30´23/3	(ml)	(cm H2O)		(ml/kg)	35´23/3 N2	(ml)	(cm H2O)		(ml/kg)
180109-1	1	0.0257	Ptx 15'	5'1	0.2657	19.8528	0.520759	10.3385	10'1	0.3116	19.945	0.607897	12.1245	15'1	0.3643	20.0644	0.70648	14.1751	20'1	0.2978	15.0354	0.770684	11.5875	25'1	0.146	12.8844	0.440916	5.68093	30'1	0.1894	23.0752	0.319375	7.36965				#DIV/0!	0
180109-2	2	0.0257		5'2	0.3236	19.7579	0.637286	12.5914	10'2	0.3517	19.9287	0.686689	13.6848	15'2	0.3762	20.0101	0.731537	14.6381	20'2	0.2181	15.0679	0.563209	8.48638	25'2	0.1579	12.9115	0.475852	6.14397	30'2	0.5126	23.0861	0.863963	19.9455				#DIV/0!	0
180109-3	3	0.0246		5'3	0.3628	19.8121	0.744392	14.748	10'3	0.3893	19.9206	0.794414	15.8252	15'3	0.4272	19.9938	0.868562	17.3659	20'3	0.3423	15.1059	0.921139	13.9146	25'3	0.2869	12.8573	0.90708	11.6626	30'3	0.5361	22.9667	0.948882	21.7927				#DIV/0!	0
180109-4	4	0.0279		5'4	0.0196	19.7741	0.0355267	0.702509	10'4	0.0233	19.964	0.0418316	0.835125	15'4	0.0383	19.9125	0.0689396	1.37276	20'4	0.0168	15.011	0.040114	0.602151	25'4	0.0152	12.8708	0.0423286	0.544803	30'4	0.1176	23.0345	0.182989	4.21505				#DIV/0!	0
180109-5	1	0.0281		5'5	0.2779	19.8582	0.498015	9.88968	10'5	0.3094	19.9342	0.552351	11.0107	15'5	0.3492	19.907	0.624255	12.427	20'5	0.2502	15.011	0.593159	8.90391	25'5	0.2265	12.841	0.627716	8.0605	30'5	0.5316	23.0047	0.82236	18.9181				#DIV/0!	0
180109-6	2	0.0327		5'6	0.0701	19.7334	0.108635	2.14373	10'6	0.0924	19.9423	0.141693	2.82569	15'6	0.0986	20.0291	0.150545	3.01529	20'6	0.0505	15.0517	0.102603	1.54434	25'6	0.0362	12.9088	0.0857581	1.10703	30'6	0.164	22.8827	0.219174	5.01529				#DIV/0!	0
180109-7	3	0.0327		5'7	0.4551	19.8284	0.701894	13.9174	10'7	0.4652	19.7877	0.718947	14.2263	15'7	0.492	19.9098	0.755702	15.0459	20'7	0.3957	14.9893	0.807304	12.1009	25'7	0.3331	13.0037	0.783357	10.1865	30'7	0.5898	22.9396	0.786269	18.0367				#DIV/0!	0
180109-8	4	0.0309		5'8	0.1834	19.6928	0.301393	5.93528	10'8	0.1491	19.9532	0.241828	4.82524	15'8	0.1482	20.1105	0.238488	4.79612	20'8	0.062	14.973	0.134006	2.00647	25'8	0.0399	12.9006	0.100093	1.29126	30'8	0.3611	23.0807	0.506314	11.6861				#DIV/0!	0
180111-1	1	0.0333		5'1	0.5922	20.0833	0.885501	17.7838	10'1	0.6102	19.8392	0.923642	18.3243	15'1	0.6634	20.1647	0.98796	19.9219	20'1	0.4753	15.2171	0.937976	14.2733	25'1	0.3228	9.9983	0.969534	9.69369	30'1	0.6642	19.926	1.001	19.9459				#DIV/0!	0
180111-2	2	0.0275		5'2	0.3697	20.1512	0.667138	13.4436	10'2	0.4036	19.8257	0.74027	14.6764	15'2	0.4428	20.0318	0.803813	16.1018	20'2	0.3148	15.0408	0.761081	11.4473	25'2	0.1866	10.0254	0.676826	6.78545	30'2	0.5296	19.8691	0.969253	19.2582				#DIV/0!	0
180111-3	3	0.0265		5'3	0.3502	20.1213	0.656771	13.2151	10'3	0.3729	19.9477	0.70543	14.0717	15'3	0.3951	19.9694	0.746614	14.9094	20'3	0.339	15.1249	0.845788	12.7925	25'3	0.2763	10.0173	1.04084	10.4264	30'3	0.4174	19.8447	0.79371	15.7509				#DIV/0!	0
180111-4	4	0.0234		5'4	0.011	20.0318	0.023467	0.470085	10'4	0.0125	19.7633	0.0270293	0.534188	15'4	0.0157	19.9477	0.033635	0.67094	20'4	0.0122	15.1819	0.0343414	0.521368	25'4	0.0114	10.0146	0.0486469	0.487179	30'4	0.0122	19.8745	0.026233	0.521368				#DIV/0!	0
180111-5	1	0.0276		5'5	0.2965	20.0589	0.53556	10.7428	10'5	0.328	19.7796	0.600824	11.8841	15'5	0.3635	20.0345	0.657381	13.1703	20'5	0.2717	15.1683	0.648998	9.8442	25'5	0.2007	10.058	0.722981	7.27174	30'5	0.4262	19.8555	0.77772	15.442				#DIV/0!	0
180111-6	2	0.0288		5'6	0.2073	20.0508	0.358984	7.19792	10'6	05:51:47.520000	19.8229	0.427921	8.48264	15'6	0.2819	20.0047	0.489295	9.78819	20'6	0.1968	15.1737	0.450341	6.83333	25'6	0.1028	9.9657	0.358173	3.56944	30'6	0.2595	19.9125	0.452501	9.01042				#DIV/0!	0
180111-7	3	0.0329		5'7	0.3824	20.0454	0.579839	11.6231	10'7	0.4409	19.8392	0.675492	13.4012	15'7	0.4755	19.964	0.723947	14.4529	20'7	0.4056	15.1954	0.811316	12.3283	25'7	0.3282	10.0959	0.988093	9.97568	30'7	0.5698	19.8311	0.873333	17.3191				#DIV/0!	0
180117-1	4	0.0307		5'1	0.0414	20.0671	0.0672012	1.34853	10'1	0.037	20.1485	0.0598164	1.20521	15'1	0.0403	20.1729	0.0650726	1.3127	20'1	0.0261	15.2388	0.0557894	0.850163	25'1	0.0153	10.0932	0.0493769	0.498371	30'1	0.0318	20.162	0.0513754	1.03583				#DIV/0!	0
180117-2	1	0.0292		5'2	0.3532	19.9586	0.606049	12.0959	10'2	0.3904	20.0969	0.66527	13.3699	15'2	0.4286	20.2244	0.725761	14.6781	20'2	0.294	15.19	0.662837	10.0685	25'2	0.1613	10.1556	0.543934	5.52397	30'2	0.4682	20.162	0.795271	16.0342				#DIV/0!	0
180117-3	2	0.0274		5'3	0.2201	20.1186	0.399275	8.03285	10'3	0.2703	20.1919	0.48856	9.86496	15'3	0.3052	20.0996	0.554175	11.1387	20'3	0.223	15.2768	0.532748	8.13869	25'3	0.1252	10.0851	0.453079	4.56934	30'3	0.342	20.2488	0.616419	12.4818				#DIV/0!	0
180117-4	3	0.0268		5'4	0.5445	20.0942	1.0111	20.3172	10'4	0.5763	20.2108	1.06397	21.5037	15'4	0.6184	20.1078	1.14755	23.0746	20'4	0.5168	15.1493	1.2729	19.2836	25'4	0.3515	10.1176	1.29632	13.1157	30'4	0.641	20.1891	1.18469	23.9179				#DIV/0!	0
180117-5	4	0.0222		5'5	0.039	20.0372	0.0876748	1.75676	10'5	0.0417	20.2488	0.0927649	1.87838	15'5	0.0534	20.1322	0.119481	2.40541	20'5	0.0318	15.2904	0.0936818	1.43243	25'5	0.013	10.0905	0.0580334	0.585586	30'5	0.0517	20.3003	0.114719	2.32883				#DIV/0!	0
180117-6	1	0.0233		5'6	0.2903	20.0291	0.622056	12.4592	10'6	0.3267	20.1512	0.695813	14.0215	15'6	0.3407	20.124	0.726611	14.6223	20'6	0.2523	15.2442	0.710324	10.8283	25'6	0.1524	10.1231	0.646123	6.54077	30'6	0.3791	20.1295	0.808286	16.2704				#DIV/0!	0
180117-7	2	0.0277		5'7	0.3095	20.0454	0.557399	11.1733	10'7	0.345	20.1702	0.617489	12.4549	15'7	0.3868	20.1023	0.694642	13.9639	20'7	0.2828	15.2605	0.669007	10.2094	25'7	0.1802	10.0851	0.645052	6.50542	30'7	0.4227	20.1783	0.756254	15.2599				#DIV/0!	0
180123-1	3	0.0361			0.5986	20.0454	0.827208	16.5817		0.6653	20.1702	0.913693	18.4294		0.6968	20.1023	0.960186	19.3019		0.58	15.2605	1.05281	16.0665		0.4011	10.0851	1.1017	11.1108		0.7897	20.1783	1.0841	21.8753				#DIV/0!	0
180123-2	4	0.0253			0.0166	20.0454	0.032732	0.656126		0.0234	20.1702	0.0458548	0.924901		0.0244	20.1023	0.0479759	0.964427		0.0152	15.2605	0.039369	0.600791		0.016	10.0851	0.0627075	0.632411		0.0217	20.1783	0.0425064	0.857708				#DIV/0!	0
180123-3	1	0.0244			0.1359	20.0454	0.277853	5.56967		0.1623	20.1702	0.329776	6.65164		0.1854	20.1023	0.377985	7.59836		0.1051	15.2605	0.282257	4.30738		0.0517	10.0851	0.210097	2.11885		0.224	20.1783	0.45496	9.18033				#DIV/0!	0
180124-1	2	0.0216			0.0957	20.0454	0.221026	4.43056		0.0364	20.1702	0.0835483	1.68519		0.0369	20.1023	0.084982	1.70833		0.0067	15.2605	0.020326	0.310185		0.0037	10.0851	0.0169851	0.171296		0.0098	20.1783	0.0224847	0.453704				#DIV/0!	0
180124-2	3	0.02			0.4756	20.0454	1.18631	23.78		0.4874	20.1702	1.20822	24.37		0.504	20.1023	1.25359	25.2		0.4581	15.2605	1.50093	22.905		0.2677	10.0851	1.32721	13.385		0.5388	20.1783	1.3351	26.94				#DIV/0!	0
180124-3	4	0.0216			0.0379	20.0454	0.0875328	1.75463		0.0277	20.1702	0.0635793	1.28241		0.0258	20.1023	0.0594183	1.19444		0.0154	15.2605	0.0467195	0.712963		0.007	10.0851	0.0321339	0.324074		0.0249	20.1783	0.0571296	1.15278				#DIV/0!	0
180124-4	1	0.0208			0.2241	20.0454	0.537482	10.774		0.2522	20.1702	0.601134	12.125		0.2971	20.1023	0.710548	14.2837		0.2052	15.2605	0.646465	9.86538		0.1086	10.0851	0.51771	5.22115		0.3858	20.1783	0.919209	18.5481				#DIV/0!	0
180125-1	2	0.0356			0.2616	20.0454	0.366584	7.34831		0.2202	20.1702	0.30666	6.18539		0.1909	20.1023	0.266754	5.36236		0.0368	15.2605	0.0677375	1.03371		0.0187	10.0851	0.0520848	0.525281		0.1723	20.1783	0.239856	4.83989				#REF!	#REF!
180125-2	3	0.033			0.6928	20.0454	1.04732	20.9939		0.7253	20.1702	1.08967	21.9788		0.7361	20.1023	1.10963	22.3061		0.6555	15.2605	1.30164	19.8636		0.5093	10.0851	1.53031	15.4333		0.7513	20.1783	1.12827	22.7667				#REF!	#REF!
180125-3	4	0.0322			0.027	20.0454	0.0418305	0.838509		0.0386	20.1702	0.0594321	1.19876		0.0529	20.1023	0.0817248	1.64286		0.017	15.2605	0.0345959	0.52795		0.0154	10.0851	0.0474225	0.478261		0.0278	20.1783	0.0427863	0.863354				#REF!	#REF!
180125-4	1	0.0295			0.4423	20.0454	0.747963	14.9932		0.4617	20.1702	0.775939	15.6508		0.4913	20.1023	0.828474	16.6542		0.3154	15.2605	0.700601	10.6915		0.2057	10.0851	0.691404	6.97288		0.4951	20.1783	0.831738	16.7831				#REF!	#REF!
180125-5	2	0.0352			0.166	20.0454	0.235261	4.71591		0.2377	20.1702	0.334793	6.75284		0.1159	20.1023	0.163793	3.29261		0.0239	15.2605	0.0444925	0.678977		0.0179	10.0851	0.0504232	0.508523		0.1417	20.1783	0.1995	4.02557				#REF!	#REF!
180125-6	1	0.0313			0.2049	20.0454	0.326575	6.54633		0.2352	20.1702	0.372548	7.51438		0.2586	20.1023	0.410997	8.26198		0.177	15.2605	0.370561	5.65495		0.1257	10.0851	0.398209	4.01597		0.2914	20.1783	0.461382	9.3099				#REF!	#REF!
							#DIV/0!	#DIV/0!				#DIV/0!	#DIV/0!				#DIV/0!	#DIV/0!				#DIV/0!	#DIV/0!				#DIV/0!	#DIV/0!				#DIV/0!	#DIV/0!				#DIV/0!	#DIV/0!
							#DIV/0!	#DIV/0!				#DIV/0!	#DIV/0!				#DIV/0!	#DIV/0!				#DIV/0!	#DIV/0!				#DIV/0!	#DIV/0!				#DIV/0!	#DIV/0!				#DIV/0!	#DIV/0!
							#DIV/0!	#DIV/0!				#DIV/0!	#DIV/0!				#DIV/0!	#DIV/0!				#DIV/0!	#DIV/0!				#DIV/0!	#DIV/0!				#DIV/0!	#DIV/0!				#DIV/0!	#DIV/0!
							#DIV/0!	#DIV/0!				#DIV/0!	#DIV/0!				#DIV/0!	#DIV/0!				#DIV/0!	#DIV/0!				#DIV/0!	#DIV/0!				#DIV/0!	#DIV/0!				#DIV/0!	#DIV/0!
							#DIV/0!	#DIV/0!				#DIV/0!	#DIV/0!				#DIV/0!	#DIV/0!				#DIV/0!	#DIV/0!				#DIV/0!	#DIV/0!				#DIV/0!	#DIV/0!				#DIV/0!	#DIV/0!
							#DIV/0!	#DIV/0!				#DIV/0!	#DIV/0!				#DIV/0!	#DIV/0!				#DIV/0!	#DIV/0!				#DIV/0!	#DIV/0!				#DIV/0!	#DIV/0!				#DIV/0!	#DIV/0!
							#DIV/0!	#DIV/0!				#DIV/0!	#DIV/0!				#DIV/0!	#DIV/0!				#DIV/0!	#DIV/0!				#DIV/0!	#DIV/0!				#DIV/0!	#DIV/0!				#DIV/0!	#DIV/0!
							#DIV/0!	#DIV/0!				#DIV/0!	#DIV/0!				#DIV/0!	#DIV/0!				#DIV/0!	#DIV/0!				#DIV/0!	#DIV/0!				#DIV/0!	#DIV/0!				#DIV/0!	#DIV/0!
							#DIV/0!	#DIV/0!				#DIV/0!	#DIV/0!				#DIV/0!	#DIV/0!				#DIV/0!	#DIV/0!				#DIV/0!	#DIV/0!				#DIV/0!	#DIV/0!				#DIV/0!	#DIV/0!
							#DIV/0!	#DIV/0!				#DIV/0!	#DIV/0!				#DIV/0!	#DIV/0!				#DIV/0!	#DIV/0!				#DIV/0!	#DIV/0!				#DIV/0!	#DIV/0!				#DIV/0!	#DIV/0!
							#DIV/0!	#DIV/0!				#DIV/0!	#DIV/0!				#DIV/0!	#DIV/0!				#DIV/0!	#DIV/0!				#DIV/0!	#DIV/0!				#DIV/0!	#DIV/0!				#DIV/0!	#DIV/0!
							#DIV/0!	#DIV/0!				#DIV/0!	#DIV/0!				#DIV/0!	#DIV/0!				#DIV/0!	#DIV/0!				#DIV/0!	#DIV/0!				#DIV/0!	#DIV/0!				#DIV/0!	#DIV/0!
							#DIV/0!	#DIV/0!				#DIV/0!	#DIV/0!				#DIV/0!	#DIV/0!				#DIV/0!	#DIV/0!				#DIV/0!	#DIV/0!				#DIV/0!	#DIV/0!				#DIV/0!	#DIV/0!
							#DIV/0!	#DIV/0!				#DIV/0!	#DIV/0!				#DIV/0!	#DIV/0!				#DIV/0!	#DIV/0!				#DIV/0!	#DIV/0!				#DIV/0!	#DIV/0!				#DIV/0!	#DIV/0!
							#DIV/0!	#DIV/0!				#DIV/0!	#DIV/0!				#DIV/0!	#DIV/0!				#DIV/0!	#DIV/0!				#DIV/0!	#DIV/0!				#DIV/0!	#DIV/0!				#DIV/0!	#DIV/0!
							#DIV/0!	#DIV/0!				#DIV/0!	#DIV/0!				#DIV/0!	#DIV/0!				#DIV/0!	#DIV/0!				#DIV/0!	#DIV/0!				#DIV/0!	#DIV/0!				#DIV/0!	#DIV/0!
							#DIV/0!	#DIV/0!				#DIV/0!	#DIV/0!				#DIV/0!	#DIV/0!				#DIV/0!	#DIV/0!				#DIV/0!	#DIV/0!				#DIV/0!	#DIV/0!				#DIV/0!	#DIV/0!
							#DIV/0!	#DIV/0!				#DIV/0!	#DIV/0!				#DIV/0!	#DIV/0!				#DIV/0!	#DIV/0!				#DIV/0!	#DIV/0!				#DIV/0!	#DIV/0!				#DIV/0!	#DIV/0!
							#DIV/0!	#DIV/0!				#DIV/0!	#DIV/0!				#DIV/0!	#DIV/0!				#DIV/0!	#DIV/0!				#DIV/0!	#DIV/0!				#DIV/0!	#DIV/0!				#DIV/0!	#DIV/0!
							#DIV/0!	#DIV/0!				#DIV/0!	#DIV/0!				#DIV/0!	#DIV/0!				#DIV/0!	#DIV/0!				#DIV/0!	#DIV/0!				#DIV/0!	#DIV/0!				#DIV/0!	#DIV/0!
							#DIV/0!	#DIV/0!				#DIV/0!	#DIV/0!				#DIV/0!	#DIV/0!				#DIV/0!	#DIV/0!				#DIV/0!	#DIV/0!				#DIV/0!	#DIV/0!				#DIV/0!	#DIV/0!
							#DIV/0!	#DIV/0!				#DIV/0!	#DIV/0!				#DIV/0!	#DIV/0!				#DIV/0!	#DIV/0!				#DIV/0!	#DIV/0!				#DIV/0!	#DIV/0!				#DIV/0!	#DIV/0!
							#DIV/0!	#DIV/0!				#DIV/0!	#DIV/0!				#DIV/0!	#DIV/0!				#DIV/0!	#DIV/0!				#DIV/0!	#DIV/0!				#DIV/0!	#DIV/0!				#DIV/0!	#DIV/0!
							#DIV/0!	#DIV/0!				#DIV/0!	#DIV/0!				#DIV/0!	#DIV/0!				#DIV/0!	#DIV/0!				#DIV/0!	#DIV/0!				#DIV/0!	#DIV/0!				#DIV/0!	#DIV/0!
							#DIV/0!	#DIV/0!				#DIV/0!	#DIV/0!				#DIV/0!	#DIV/0!				#DIV/0!	#DIV/0!				#DIV/0!	#DIV/0!				#DIV/0!	#DIV/0!				#DIV/0!	#DIV/0!
							#DIV/0!	#DIV/0!				#DIV/0!	#DIV/0!				#DIV/0!	#DIV/0!				#DIV/0!	#DIV/0!				#DIV/0!	#DIV/0!				#DIV/0!	#DIV/0!				#DIV/0!	#DIV/0!
							#DIV/0!	#DIV/0!				#DIV/0!	#DIV/0!				#DIV/0!	#DIV/0!				#DIV/0!	#DIV/0!				#DIV/0!	#DIV/0!				#DIV/0!	#DIV/0!				#DIV/0!	#DIV/0!
							#DIV/0!	#DIV/0!				#DIV/0!	#DIV/0!				#DIV/0!	#DIV/0!				#DIV/0!	#DIV/0!				#DIV/0!	#DIV/0!				#DIV/0!	#DIV/0!				#DIV/0!	#DIV/0!
							#DIV/0!	#DIV/0!				#DIV/0!	#DIV/0!				#DIV/0!	#DIV/0!				#DIV/0!	#DIV/0!				#DIV/0!	#DIV/0!				#DIV/0!	#DIV/0!				#DIV/0!	#DIV/0!
							#DIV/0!	#DIV/0!				#DIV/0!	#DIV/0!				#DIV/0!	#DIV/0!				#DIV/0!	#DIV/0!				#DIV/0!	#DIV/0!				#DIV/0!	#DIV/0!				#DIV/0!	#DIV/0!
							#DIV/0!	#DIV/0!				#DIV/0!	#DIV/0!				#DIV/0!	#DIV/0!				#DIV/0!	#DIV/0!				#DIV/0!	#DIV/0!				#DIV/0!	#DIV/0!				#DIV/0!	#DIV/0!
							#DIV/0!	#DIV/0!				#DIV/0!	#DIV/0!				#DIV/0!	#DIV/0!				#DIV/0!	#DIV/0!				#DIV/0!	#DIV/0!				#DIV/0!	#DIV/0!				#DIV/0!	#DIV/0!
							#DIV/0!	#DIV/0!				#DIV/0!	#DIV/0!				#DIV/0!	#DIV/0!				#DIV/0!	#DIV/0!				#DIV/0!	#DIV/0!				#DIV/0!	#DIV/0!				#DIV/0!	#DIV/0!
							#DIV/0!	#DIV/0!				#DIV/0!	#DIV/0!				#DIV/0!	#DIV/0!				#DIV/0!	#DIV/0!				#DIV/0!	#DIV/0!				#DIV/0!	#DIV/0!				#DIV/0!	#DIV/0!
							#DIV/0!	#DIV/0!				#DIV/0!	#DIV/0!				#DIV/0!	#DIV/0!				#DIV/0!	#DIV/0!				#DIV/0!	#DIV/0!				#DIV/0!	#DIV/0!				#DIV/0!	#DIV/0!
							#DIV/0!	#DIV/0!				#DIV/0!	#DIV/0!				#DIV/0!	#DIV/0!				#DIV/0!	#DIV/0!				#DIV/0!	#DIV/0!				#DIV/0!	#DIV/0!				#DIV/0!	#DIV/0!
							#DIV/0!	#DIV/0!				#DIV/0!	#DIV/0!				#DIV/0!	#DIV/0!				#DIV/0!	#DIV/0!				#DIV/0!	#DIV/0!				#DIV/0!	#DIV/0!				#DIV/0!	#DIV/0!
							#DIV/0!	#DIV/0!				#DIV/0!	#DIV/0!				#DIV/0!	#DIV/0!				#DIV/0!	#DIV/0!				#DIV/0!	#DIV/0!				#DIV/0!	#DIV/0!				#DIV/0!	#DIV/0!
							#DIV/0!	#DIV/0!				#DIV/0!	#DIV/0!				#DIV/0!	#DIV/0!				#DIV/0!	#DIV/0!				#DIV/0!	#DIV/0!				#DIV/0!	#DIV/0!				#DIV/0!	#DIV/0!
							#DIV/0!	#DIV/0!				#DIV/0!	#DIV/0!				#DIV/0!	#DIV/0!				#DIV/0!	#DIV/0!				#DIV/0!	#DIV/0!				#DIV/0!	#DIV/0!				#DIV/0!	#DIV/0!
							#DIV/0!	#DIV/0!				#DIV/0!	#DIV/0!				#DIV/0!	#DIV/0!				#DIV/0!	#DIV/0!				#DIV/0!	#DIV/0!				#DIV/0!	#DIV/0!				#DIV/0!	#DIV/0!
							#DIV/0!	#DIV/0!				#DIV/0!	#DIV/0!				#DIV/0!	#DIV/0!				#DIV/0!	#DIV/0!				#DIV/0!	#DIV/0!				#DIV/0!	#DIV/0!				#DIV/0!	#DIV/0!
#REF!													Median										#REF!
													tidal volumes
tidal volumes																							Compliance							Compliance	Median
Animal	Treat		5´23/3	10´23/3	15´23/3	20´18/3	25´13/3	30´23/3		n	Treat	5´23/3	10´23/3	15´23/3	20´18/3	25´13/3	30´23/3		Animal	treat	inkl krit	5´23/3	10´23/3	15´23/3	20´18/3	25´13/3	30´23/3		n	treat	5´23/3	10´23/3	15´23/3	20´18/3	25´13/3	30´23/3
180109-1	1	Ptx 15'	10.3385	12.1245	14.1751	11.5875	5.68093	7.36965			50%DPPC 40%eggPC(Avanti) 10%POPG 2%rSP-C33	10.774	12.125	14.2837	9.86538	6.54077	16.2704		180109-1	1	Ptx 15'	0.520759	0.607897	0.70648	0.770684	0.440916	0.319375			50%DPPC 40%eggPC(Avanti) 10%POPG 2%rSP-C33	0.570805	0.633047	0.691571	0.655918	0.63692	0.801778
180109-2	2	0	12.5914	13.6848	14.6381	8.48638	6.14397	19.9455			50%DPPC 40%eggPC(Avanti) 10%POPG	7.34831	8.48264	9.78819	6.83333	3.56944	9.01042		180109-2	2	0	0.637286	0.686689	0.731537	0.563209	0.475852	0.863963			50%DPPC 40%eggPC(Avanti) 10%POPG	0.399275	0.48856	0.554175	0.532748	0.453079	0.616419
180109-3	3	0	14.748	15.8252	17.3659	13.9146	11.6626	21.7927			Curosurf	15.6648	17.1273	18.3339	14.9906	11.3867	21.834		180109-3	3	0	0.744392	0.794414	0.868562	0.921139	0.90708	0.948882			Curosurf	0.723143	0.75668	0.812132	0.883463	1.01447	0.911107
180109-4	4	0	0.702509	0.835125	1.37276	0.602151	0.544803	4.21505			Untreated control	1.09352	1.20198	1.34273	0.657557	0.521587	1.0943		180109-4	4	0	0.0355267	0.0418316	0.0689396	0.040114	0.0423286	0.182989			Untreated control	0.051364	0.0528356	0.0670061	0.0479517	0.0537051	0.0830472
180109-5	1	0	9.88968	11.0107	12.427	8.90391	8.0605	18.9181											180109-5	1	0	0.498015	0.552351	0.624255	0.593159	0.627716	0.82236
180109-6	2	0	2.14373	2.82569	3.01529	1.54434	1.10703	5.01529											180109-6	2	0	0.108635	0.141693	0.150545	0.102603	0.0857581	0.219174
180109-7	3	0	13.9174	14.2263	15.0459	12.1009	10.1865	18.0367											180109-7	3	0	0.701894	0.718947	0.755702	0.807304	0.783357	0.786269
180109-8	4	0	5.93528	4.82524	4.79612	2.00647	1.29126	11.6861											180109-8	4	0	0.301393	0.241828	0.238488	0.134006	0.100093	0.506314
180111-1	1	0	17.7838	18.3243	19.9219	14.2733	9.69369	19.9459											180111-1	1	0	0.885501	0.923642	0.98796	0.937976	0.969534	1.001
180111-2	2	0	13.4436	14.6764	16.1018	11.4473	6.78545	19.2582											180111-2	2	0	0.667138	0.74027	0.803813	0.761081	0.676826	0.969253
180111-3	3	0	13.2151	14.0717	14.9094	12.7925	10.4264	15.7509											180111-3	3	0	0.656771	0.70543	0.746614	0.845788	1.04084	0.79371
180111-4	4	0	0.470085	0.534188	0.67094	0.521368	0.487179	0.521368											180111-4	4	0	0.023467	0.0270293	0.033635	0.0343414	0.0486469	0.026233
180111-5	1	0	10.7428	11.8841	13.1703	9.8442	7.27174	15.442											180111-5	1	0	0.53556	0.600824	0.657381	0.648998	0.722981	0.77772
180111-6	2	0	7.19792	8.48264	9.78819	6.83333	3.56944	9.01042											180111-6	2	0	0.358984	0.427921	0.489295	0.450341	0.358173	0.452501
180111-7	3	0	11.6231	13.4012	14.4529	12.3283	9.97568	17.3191											180111-7	3	0	0.579839	0.675492	0.723947	0.811316	0.988093	0.873333
180117-1	4	0	1.34853	1.20521	1.3127	0.850163	0.498371	1.03583											180117-1	4	0	0.0672012	0.0598164	0.0650726	0.0557894	0.0493769	0.0513754
180117-2	1	0	12.0959	13.3699	14.6781	10.0685	5.52397	16.0342											180117-2	1	0	0.606049	0.66527	0.725761	0.662837	0.543934	0.795271
180117-3	2	0	8.03285	9.86496	11.1387	8.13869	4.56934	12.4818											180117-3	2	0	0.399275	0.48856	0.554175	0.532748	0.453079	0.616419
180117-4	3	0	20.3172	21.5037	23.0746	19.2836	13.1157	23.9179											180117-4	3	0	1.0111	1.06397	1.14755	1.2729	1.29632	1.18469
180117-5	4	0	1.75676	1.87838	2.40541	1.43243	0.585586	2.32883											180117-5	4	0	0.0876748	0.0927649	0.119481	0.0936818	0.0580334	0.114719
180117-6	1	0	12.4592	14.0215	14.6223	10.8283	6.54077	16.2704											180117-6	1	0	0.622056	0.695813	0.726611	0.710324	0.646123	0.808286
180117-7	2	0	11.1733	12.4549	13.9639	10.2094	6.50542	15.2599											180117-7	2	0	0.557399	0.617489	0.694642	0.669007	0.645052	0.756254
180123-1	3	0	16.5817	18.4294	19.3019	16.0665	11.1108	21.8753											180123-1	3	0	0.827208	0.913693	0.960186	1.05281	1.1017	1.0841
180123-2	4	0	0.656126	0.924901	0.964427	0.600791	0.632411	0.857708											180123-2	4	0	0.032732	0.0458548	0.0479759	0.039369	0.0627075	0.0425064
180123-3	1	0	5.56967	6.65164	7.59836	4.30738	2.11885	9.18033											180123-3	1	0	0.277853	0.329776	0.377985	0.282257	0.210097	0.45496
180124-1	2	0	4.43056	1.68519	1.70833	0.310185	0.171296	0.453704											180124-1	2	0	0.221026	0.0835483	0.084982	0.020326	0.0169851	0.0224847
180124-2	3	0	23.78	24.37	25.2	22.905	13.385	26.94											180124-2	3	0	1.18631	1.20822	1.25359	1.50093	1.32721	1.3351
180124-3	4	0	1.75463	1.28241	1.19444	0.712963	0.324074	1.15278											180124-3	4	0	0.0875328	0.0635793	0.0594183	0.0467195	0.0321339	0.0571296
180124-4	1	0	10.774	12.125	14.2837	9.86538	5.22115	18.5481											180124-4	1	0	0.537482	0.601134	0.710548	0.646465	0.51771	0.919209
180125-1	2	0	7.34831	6.18539	5.36236	1.03371	0.525281	4.83989											180125-1	2	0	0.366584	0.30666	0.266754	0.0677375	0.0520848	0.239856
180125-2	3	0	20.9939	21.9788	22.3061	19.8636	15.4333	22.7667											180125-2	3	0	1.04732	1.08967	1.10963	1.30164	1.53031	1.12827
180125-3	4	0	0.838509	1.19876	1.64286	0.52795	0.478261	0.863354											180125-3	4	0	0.0418305	0.0594321	0.0817248	0.0345959	0.0474225	0.0427863
180125-4	1	0	14.9932	15.6508	16.6542	10.6915	6.97288	16.7831											180125-4	1	0	0.747963	0.775939	0.828474	0.700601	0.691404	0.831738
180125-5	2	0	4.71591	6.75284	3.29261	0.678977	0.508523	4.02557											180125-5	2	0	0.235261	0.334793	0.163793	0.0444925	0.0504232	0.1995
180125-6	1	0	6.54633	7.51438	8.26198	5.65495	4.01597	9.3099											180125-6	1	0	0.326575	0.372548	0.410997	0.370561	0.398209	0.461382
0	0	0	#DIV/0!	#DIV/0!	#DIV/0!	#DIV/0!	#DIV/0!	#DIV/0!											0	0	0	#DIV/0!	#DIV/0!	#DIV/0!	#DIV/0!	#DIV/0!	#DIV/0!
0	0.033	0	#DIV/0!	#DIV/0!	#DIV/0!	#DIV/0!	#DIV/0!	#DIV/0!											0	0.033	0	#DIV/0!	#DIV/0!	#DIV/0!	#DIV/0!	#DIV/0!	#DIV/0!
0	0.0322	0	#DIV/0!	#DIV/0!	#DIV/0!	#DIV/0!	#DIV/0!	#DIV/0!											0	0.0322	0	#DIV/0!	#DIV/0!	#DIV/0!	#DIV/0!	#DIV/0!	#DIV/0!
0	0.0295	0	#DIV/0!	#DIV/0!	#DIV/0!	#DIV/0!	#DIV/0!	#DIV/0!											0	0.0295	0	#DIV/0!	#DIV/0!	#DIV/0!	#DIV/0!	#DIV/0!	#DIV/0!
0	0.0352	0	#DIV/0!	#DIV/0!	#DIV/0!	#DIV/0!	#DIV/0!	#DIV/0!											0	0.0352	0	#DIV/0!	#DIV/0!	#DIV/0!	#DIV/0!	#DIV/0!	#DIV/0!
0	0.0369	0	#DIV/0!	#DIV/0!	#DIV/0!	#DIV/0!	#DIV/0!	#DIV/0!											0	0.0369	0	#DIV/0!	#DIV/0!	#DIV/0!	#DIV/0!	#DIV/0!	#DIV/0!
0	0.504	0	#DIV/0!	#DIV/0!	#DIV/0!	#DIV/0!	#DIV/0!	#DIV/0!											0	0.504	0	#DIV/0!	#DIV/0!	#DIV/0!	#DIV/0!	#DIV/0!	#DIV/0!
0	0.0258	0	#DIV/0!	#DIV/0!	#DIV/0!	#DIV/0!	#DIV/0!	#DIV/0!											0	0.0258	0	#DIV/0!	#DIV/0!	#DIV/0!	#DIV/0!	#DIV/0!	#DIV/0!
0	0.2971	0	#DIV/0!	#DIV/0!	#DIV/0!	#DIV/0!	#DIV/0!	#DIV/0!											0	0.2971	0	#DIV/0!	#DIV/0!	#DIV/0!	#DIV/0!	#DIV/0!	#DIV/0!
0	0.0067	0	#DIV/0!	#DIV/0!	#DIV/0!	#DIV/0!	#DIV/0!	#DIV/0!											0	0.0067	0	#DIV/0!	#DIV/0!	#DIV/0!	#DIV/0!	#DIV/0!	#DIV/0!
0	0.4581	0	#DIV/0!	#DIV/0!	#DIV/0!	#DIV/0!	#DIV/0!	#DIV/0!											0	0.4581	0	#DIV/0!	#DIV/0!	#DIV/0!	#DIV/0!	#DIV/0!	#DIV/0!
0	0.0154	0	#DIV/0!	#DIV/0!	#DIV/0!	#DIV/0!	#DIV/0!	#DIV/0!											0	0.0154	0	#DIV/0!	#DIV/0!	#DIV/0!	#DIV/0!	#DIV/0!	#DIV/0!
0	0.2052	0	#DIV/0!	#DIV/0!	#DIV/0!	#DIV/0!	#DIV/0!	#DIV/0!											0	0.2052	0	#DIV/0!	#DIV/0!	#DIV/0!	#DIV/0!	#DIV/0!	#DIV/0!
0	0.0386	0	#DIV/0!	#DIV/0!	#DIV/0!	#DIV/0!	#DIV/0!	#DIV/0!											0	0.0386	0	#DIV/0!	#DIV/0!	#DIV/0!	#DIV/0!	#DIV/0!	#DIV/0!
0	0.4617	0	#DIV/0!	#DIV/0!	#DIV/0!	#DIV/0!	#DIV/0!	#DIV/0!											0	0.4617	0	#DIV/0!	#DIV/0!	#DIV/0!	#DIV/0!	#DIV/0!	#DIV/0!
0	0.2377	0	#DIV/0!	#DIV/0!	#DIV/0!	#DIV/0!	#DIV/0!	#DIV/0!											0	0.2377	0	#DIV/0!	#DIV/0!	#DIV/0!	#DIV/0!	#DIV/0!	#DIV/0!
0	0.2352	0	#DIV/0!	#DIV/0!	#DIV/0!	#DIV/0!	#DIV/0!	#DIV/0!											0	0.2352	0	#DIV/0!	#DIV/0!	#DIV/0!	#DIV/0!	#DIV/0!	#DIV/0!
0	0.1909	0	#DIV/0!	#DIV/0!	#DIV/0!	#DIV/0!	#DIV/0!	#DIV/0!											0	0.1909	0	#DIV/0!	#DIV/0!	#DIV/0!	#DIV/0!	#DIV/0!	#DIV/0!
0	0.7361	0	#DIV/0!	#DIV/0!	#DIV/0!	#DIV/0!	#DIV/0!	#DIV/0!											0	0.7361	0	#DIV/0!	#DIV/0!	#DIV/0!	#DIV/0!	#DIV/0!	#DIV/0!
0	0.0529	0	#DIV/0!	#DIV/0!	#DIV/0!	#DIV/0!	#DIV/0!	#DIV/0!											0	0.0529	0	#DIV/0!	#DIV/0!	#DIV/0!	#DIV/0!	#DIV/0!	#DIV/0!
0	0.4913	0	#DIV/0!	#DIV/0!	#DIV/0!	#DIV/0!	#DIV/0!	#DIV/0!											0	0.4913	0	#DIV/0!	#DIV/0!	#DIV/0!	#DIV/0!	#DIV/0!	#DIV/0!
0	0.1159	0	#DIV/0!	#DIV/0!	#DIV/0!	#DIV/0!	#DIV/0!	#DIV/0!											0	0.1159	0	#DIV/0!	#DIV/0!	#DIV/0!	#DIV/0!	#DIV/0!	#DIV/0!
0	0.2586	0	#DIV/0!	#DIV/0!	#DIV/0!	#DIV/0!	#DIV/0!	#DIV/0!											0	0.2586	0	#DIV/0!	#DIV/0!	#DIV/0!	#DIV/0!	#DIV/0!	#DIV/0!
0	0.0368	0	#DIV/0!	#DIV/0!	#DIV/0!	#DIV/0!	#DIV/0!	#DIV/0!											0	0.0368	0	#DIV/0!	#DIV/0!	#DIV/0!	#DIV/0!	#DIV/0!	#DIV/0!
0	0.6555	0	#DIV/0!	#DIV/0!	#DIV/0!	#DIV/0!	#DIV/0!	#DIV/0!											0	0.6555	0	#DIV/0!	#DIV/0!	#DIV/0!	#DIV/0!	#DIV/0!	#DIV/0!
0	0.017	0	#DIV/0!	#DIV/0!	#DIV/0!	#DIV/0!	#DIV/0!	#DIV/0!											0	0.017	0	#DIV/0!	#DIV/0!	#DIV/0!	#DIV/0!	#DIV/0!	#DIV/0!
0	0.3154	0	#DIV/0!	#DIV/0!	#DIV/0!	#DIV/0!	#DIV/0!	#DIV/0!											0	0.3154	0	#DIV/0!	#DIV/0!	#DIV/0!	#DIV/0!	#DIV/0!	#DIV/0!
0	0.0239	0	#DIV/0!	#DIV/0!	#DIV/0!	#DIV/0!	#DIV/0!	#DIV/0!											0	0.0239	0	#DIV/0!	#DIV/0!	#DIV/0!	#DIV/0!	#DIV/0!	#DIV/0!
0	0.177	0	#DIV/0!	#DIV/0!	#DIV/0!	#DIV/0!	#DIV/0!	#DIV/0!											0	0.177	0	#DIV/0!	#DIV/0!	#DIV/0!	#DIV/0!	#DIV/0!	#DIV/0!
0	0.0187	0	#DIV/0!	#DIV/0!	#DIV/0!	#DIV/0!	#DIV/0!	#DIV/0!											0	0.0187	0	#DIV/0!	#DIV/0!	#DIV/0!	#DIV/0!	#DIV/0!	#DIV/0!
0	0.5093	0	#DIV/0!	#DIV/0!	#DIV/0!	#DIV/0!	#DIV/0!	#DIV/0!											0	0.5093	0	#DIV/0!	#DIV/0!	#DIV/0!	#DIV/0!	#DIV/0!	#DIV/0!
0	0.0154	0	#DIV/0!	#DIV/0!	#DIV/0!	#DIV/0!	#DIV/0!	#DIV/0!											0	0.0154	0	#DIV/0!	#DIV/0!	#DIV/0!	#DIV/0!	#DIV/0!	#DIV/0!
0	0.2057	0	#DIV/0!	#DIV/0!	#DIV/0!	#DIV/0!	#DIV/0!	#DIV/0!											0	0.2057	0	#DIV/0!	#DIV/0!	#DIV/0!	#DIV/0!	#DIV/0!	#DIV/0!
0	0.0179	0	#DIV/0!	#DIV/0!	#DIV/0!	#DIV/0!	#DIV/0!	#DIV/0!											0	0.0179	0	#DIV/0!	#DIV/0!	#DIV/0!	#DIV/0!	#DIV/0!	#DIV/0!
0		0	#DIV/0!	#DIV/0!	#DIV/0!	#DIV/0!	#DIV/0!	#DIV/0!											0	0	0	#DIV/0!	#DIV/0!	#DIV/0!	#DIV/0!	#DIV/0!	#DIV/0!

## Sheet: 180109_Data Pad
180109
VT	VT	P
Cmt Text	Max - Min	Max - Min	Time
	mL/s.s	cm H2O
5'1	0.2657	19.8528	10:38:55.669000
5'2	0.3236	19.7579	10:39:21.294000
5'3	0.3628	19.8121	10:39:38.031000
5'4	0.0196	19.7741	10:39:48.606000
5'5	0.2779	19.8582	10:39:59.219000
5'6	0.0701	19.7334	10:40:09.819000
5'7	0.4551	19.8284	10:40:27.931000
5'8	0.1834	19.6928	10:40:43.069000
10'1	0.3116	19.945	10:43:35.419000
10'2	0.3517	19.9287	10:43:44.619000
10'3	0.3893	19.9206	10:44:07.356000
10'4	0.0233	19.964	10:44:19.431000
10'5	0.3094	19.9342	10:44:31.544000
10'6	0.0924	19.9423	10:44:40.606000
10'7	0.4652	19.7877	10:44:49.706000
10'8	0.1491	19.9532	10:45:00.256000
15'1	0.3643	20.0644	10:48:48.694000
15'2	0.3762	20.0101	10:48:57.669000
15'3	0.4272	19.9938	10:49:08.356000
15'4	0.0383	19.9125	10:49:18.906000
15'5	0.3492	19.907	10:49:29.519000
15'6	0.0986	20.0291	10:49:41.656000
15'7	0.492	19.9098	10:49:55.194000
15'8	0.1482	20.1105	10:50:02.806000
20'1	0.2978	15.0354	10:52:56.706000
20'2	0.2181	15.0679	10:53:10.369000
20'3	0.3423	15.1059	10:53:23.944000
20'4	0.0168	15.011	10:53:40.594000
20'5	0.2502	15.011	10:53:51.206000
20'6	0.0505	15.0517	10:54:01.706000
20'7	0.3957	14.9893	10:54:13.869000
20'8	0.062	14.973	10:54:27.506000
25'1	0.146	12.8844	10:57:53.169000
25'2	0.1579	12.9115	10:58:23.369000
25'3	0.2869	12.8573	10:58:35.481000
25'4	0.0152	12.8708	10:58:52.131000
25'5	0.2265	12.841	10:59:16.244000
25'6	0.0362	12.9088	10:59:28.381000
25'7	0.3331	13.0037	10:59:37.506000
25'8	0.0399	12.9006	10:59:51.019000
30'1	0.1894	23.0752	11:04:38.381000
30'2	0.5126	23.0861	11:04:50.394000
30'3	0.5361	22.9667	11:05:01.031000
30'4	0.1176	23.0345	11:05:14.706000
30'5	0.5316	23.0047	11:05:26.781000
30'6	0.164	22.8827	11:05:41.856000
30'7	0.5898	22.9396	11:05:52.456000
30'8	0.3611	23.0807	11:06:07.419000
180111
VT	VT	P		ECGII	ECG	VT	VT
Cmt Text	Max - Min	Max - Min	Time	Value	Avg Rate	Max Time	1/3Mx+2/3Mn	Tr 33-0,0001	Tf 100-33
	mL/s.s	cm H2O		BPM	BPM		mL/s.s	s	s
5'1	0.5922	20.0833	10:34:02.703000	18.1741		10:34:03.553000	0.1518
5'2	0.3697	20.1512	10:34:13.040000	27.1423		10:34:13.858000	0.2147
5'3	0.3502	20.1213	10:34:24.828000	23.7478		10:34:25.638000	-0.3044
5'4	0.011	20.0318	10:34:46.890000	156.493	181.675	10:34:47.100000	-0.0752
5'5	0.2965	20.0589	10:34:58.703000	134.834	191.104	10:34:59.505000	0.0731
5'6	0.2073	20.0508	10:35:08.990000	36.8869		10:35:09.653000	0.2313
5'7	0.3824	20.0454	10:35:20.778000	25.6797		10:35:21.400000	-0.2971
10'1	0.6102	19.8392	10:38:23.365000	115.993		10:38:24.170000	0.015
10'2	0.4036	19.8257	10:38:36.615000	110.738		10:38:37.420000	-0.2987
10'3	0.3729	19.9477	10:38:45.403000	61.281		10:38:46.250000	-0.1666
10'4	0.0125	19.7633	10:39:03.103000	58.3755		10:39:03.305000	-0.0311
10'5	0.328	19.7796	10:39:13.403000	77.4691		10:39:14.225000	-0.2742
10'6	05:51:47.520000	19.8229	10:39:31.090000	51.3638		10:39:31.893000	-0.1812
10'7	0.4409	19.8392	10:39:45.778000	126.135		10:39:46.615000	0.0601
15'1	0.6634	20.1647	10:43:51.678000	27.6637		10:43:52.465000	-0.5145
15'2	0.4428	20.0318	10:44:04.878000	35.4289		10:44:05.710000	00:41:28.320000
15'3	0.3951	19.9694	10:44:13.753000	38.2897		10:44:14.543000	-0.2601
15'4	0.0157	19.9477	10:44:26.953000	166.761	148.5	10:44:27.210000	-0.0703
15'5	0.3635	20.0345	10:44:35.815000	109.445		10:44:36.623000	0.1472
15'6	0.2819	20.0047	10:44:46.115000	26.4291		10:44:46.925000	-0.2188
15'7	0.4755	19.964	10:45:00.815000	144.195	212.025	10:45:01.648000	0.0506
20'1	0.4753	15.2171	10:48:34.240000	136.143	375.837	10:48:35.078000	-0.3989
20'2	0.3148	15.0408	10:48:44.578000	84.7972		10:48:45.378000	-0.1017
20'3	0.339	15.1249	10:48:59.278000	29.1981		10:48:59.978000	-0.2384
20'4	0.0122	15.1819	10:49:06.640000	108.266	195.829	10:49:06.825000	-0.0839
20'5	0.2717	15.1683	10:49:16.928000	92.2154	204.256	10:49:17.628000	-0.0589
20'6	0.1968	15.1737	10:49:28.690000	23.8241	165.926	10:49:29.510000	-0.2251
20'7	0.4056	15.1954	10:49:37.528000	49.0669	296.058	10:49:38.253000	0.0593
25'1	0.3228	9.9983	10:53:31.540000	73.0712	97.4566	10:53:32.363000	-0.1077
25'2	0.1866	10.0254	10:53:40.403000	42.4775	107.747	10:53:40.803000	-0.0631
25'3	0.2763	10.0173	10:53:49.190000	34.5053		10:53:49.695000	-0.4066
25'4	0.0114	10.0146	10:54:00.990000	182.081	250.973	10:54:01.135000	-0.0766
25'5	0.2007	10.058	10:54:12.753000	76.4135		10:54:13.268000	-0.0974
25'6	0.1028	9.9657	10:54:24.515000	97.469	78.4711	10:54:24.860000	0.1397
25'7	0.3282	10.0959	10:54:34.853000	218.966	165.225	10:54:35.345000	0.0016
30'1	0.6642	19.926	10:58:49.415000	25.8295		10:58:50.230000	-0.416
30'2	0.5296	19.8691	10:59:01.190000	95.7799	245.238	10:59:02.003000	-0.1719
30'3	0.4174	19.8447	10:59:10.003000	31.0172		10:59:10.828000	-0.5885
30'4	0.0122	19.8745	10:59:23.253000	22.8803		10:59:23.458000	-0.0705
30'5	0.4262	19.8555	10:59:30.615000	156.682	343.673	10:59:31.430000	0.1367
30'6	0.2595	19.9125	10:59:43.815000	28.0553	270.413	10:59:44.670000	-0.228
30'7	0.5698	19.8311	10:59:55.640000	103.297		10:59:56.445000	-0.0828
180117
5'1	0.0414	20.0671	09:58:18.563000	31.1644		09:58:19.418000	0.0521
5'2	0.3532	19.9586	09:58:30.463000	125.813	107.504	09:58:31.273000	-0.0163
5'3	0.2201	20.1186	09:58:39.288000	121.974		09:58:40.175000	-0.0158
5'4	0.5445	20.0942	09:58:51.200000	164.56	194.867	09:58:52.045000	-0.3259
5'5	0.039	20.0372	09:59:04.513000	135.336	266.305	09:59:05.395000	0.013
5'6	0.2903	20.0291	09:59:13.438000	174.979	125.077	09:59:14.298000	-0.0425
5'7	0.3095	20.0454	09:59:26.775000	69.1939		09:59:27.650000	0.054
10'1	0.037	20.1485	10:03:47.825000	17.4639		10:03:48.740000	-0.0015
10'2	0.3904	20.0969	10:03:58.238000	152.032		10:03:59.118000	01:50:52.800000
10'3	0.2703	20.1919	10:04:07.138000	128.065		10:04:08.015000	00:36:34.560000
10'4	0.5763	20.2108	10:04:16.025000	72.3403		10:04:16.915000	00:18:43.200000
10'5	0.0417	20.2488	10:04:26.450000	16.7818	178.892	10:04:27.288000	-0.0428
10'6	0.3267	20.1512	10:04:36.775000	69.9719	247.28	10:04:37.683000	0.3549
10'7	0.345	20.1702	10:04:50.188000	101.364	242.94	10:04:51.030000	0.462
15'1	0.0403	20.1729	10:08:34.113000	30.2321		10:08:34.998000	0.0331
15'2	0.4286	20.2244	10:08:44.488000	118.941	208.067	10:08:45.365000	-0.2807
15'3	0.3052	20.0996	10:08:53.375000	107.093	161.956	10:08:54.263000	-0.4655
15'4	0.6184	20.1078	10:09:06.738000	91.8962		10:09:07.610000	-0.4144
15'5	0.0534	20.1322	10:09:15.638000	19.2482		10:09:16.508000	0.4126
15'6	0.3407	20.124	10:09:27.513000	49.7421		10:09:28.373000	-0.0743
15'7	0.3868	20.1023	10:09:40.800000	61.8815	182.337	10:09:41.720000	-0.1542
20'1	0.0261	15.2388	10:13:39.613000	19.9357		10:13:40.375000	-0.0022
20'2	0.294	15.19	10:14:07.713000	49.0196		10:14:08.635000	-0.1986
20'3	0.223	15.2768	10:14:16.688000	82.3779	120.569	10:14:17.533000	-0.4262
20'4	0.5168	15.1493	10:14:27.050000	193.736		10:14:27.913000	-0.1124
20'5	0.0318	15.2904	10:14:34.450000	20.3562		10:14:35.338000	-0.0127
20'6	0.2523	15.2442	10:14:47.813000	125.298		10:14:48.670000	0.0381
20'7	0.2828	15.2605	10:14:58.100000	71.2081		10:14:59.050000	0.2137
25'1	0.0153	10.0932	10:18:30.225000	87.1461	125.142	10:18:30.458000	-0.0089
25'2	0.1613	10.1556	10:18:42.063000	119.408	124.741	10:18:42.665000	-0.0736
25'3	0.1252	10.0851	10:18:59.850000	91.6913	89.9835	10:19:00.565000	0.0013
25'4	0.3515	10.1176	10:19:11.763000	47.4077	246.796	10:19:12.493000	-0.1516
25'5	0.013	10.0905	10:19:25.063000	88.0547	202.519	10:19:25.340000	0.2883
25'6	0.1524	10.1231	10:19:42.838000	71.4383	234.034	10:19:43.680000	-0.0858
25'7	0.1802	10.0851	10:19:57.713000	132.3	188.244	10:19:58.538000	-0.1245
30'1	0.0318	20.162	10:23:26.638000	12.8929		10:23:27.228000	-0.027
30'2	0.4682	20.162	10:23:37.100000	54.0087		10:23:37.938000	-0.0772
30'3	0.342	20.2488	10:23:50.413000	94.3129	191.086	10:23:51.280000	-0.2479
30'4	0.641	20.1891	10:24:02.275000	66.1186		10:24:03.138000	0.0565
30'5	0.0517	20.3003	10:24:11.188000	74.8233	191.952	10:24:11.750000	-0.0646
30'6	0.3791	20.1295	10:24:23.050000	113.634		10:24:23.890000	0.1141
30'7	0.4227	20.1783	10:24:37.888000	229.434	175.492	10:24:38.715000	-0.3028
180123
5'1	0.5986	19.9125	09:31:20.628000	25.2065		09:31:21.478000	-0.2604
5'2	0.0166	19.9694	09:31:35.153000	18.4257		09:31:35.433000	-0.0503
5'3	0.1359	20.0318	09:31:48.165000	71.4338		09:31:49.010000	-0.139
10'1	0.6653	20.0806	09:36:43.728000	56.6354		09:36:44.620000	-0.5414
10'2	0.0234	20.1023	09:36:55.353000	23.5659		09:36:56.045000	-0.0108
10'3	0.1623	20.1349	09:37:08.415000	84.1292	179.062	09:37:09.245000	-0.0318
15'1	0.6968	19.9667	09:41:14.665000	16.0777		09:41:15.503000	-0.0719
15'2	0.0244	19.9694	09:41:26.203000	21.1359		09:41:26.510000	-0.0175
15'3	0.1854	19.9667	09:41:36.340000	250.86	152.151	09:41:37.223000	-0.1814
20'1	0.58	15.03	09:46:05.728000	93.6451		09:46:06.593000	-0.0088
20'2	0.0152	14.9622	09:46:17.340000	46.9761		09:46:17.718000	-0.0815
20'3	0.1051	14.9513	09:46:30.378000	87.7307		09:46:31.035000	0.0819
25'1	0.4011	10.1339	09:51:15.590000	47.2415		09:51:16.440000	-0.3041
25'2	0.016	10.0932	09:51:24.315000	235.875	149.721	09:51:24.735000	0.2391
25'3	0.0517	10.0742	09:51:35.878000	77.608		09:51:36.155000	0.0057
30'1	0.7897	20.1973	09:56:47.103000	74.9582	128.864	09:56:47.948000	-0.1184
30'2	0.0217	19.9043	09:56:57.240000	24.1955		09:56:57.535000	-0.0301
30'3	0.224	19.926	09:57:04.465000	200.546		09:57:05.313000	-0.1603
180124
5'1	0.0957	19.9884	09:42:38.890000	129.604	202.636	09:42:39.760000	-0.0418
5'2	0.4756	20.021	09:42:50.515000	96.7894	175.492	09:42:51.350000	0.119
5'3	0.0379	20.0644	09:43:04.953000	106.524	186.611	09:43:05.825000	-0.0049
5'4	0.2241	19.8962	09:43:20.903000	160.572	198.239	09:43:21.758000	-0.1357
10'1	0.0364	20.0372	09:47:47.315000	117.151		09:47:48.108000	0.008
10'2	0.4874	19.8908	09:47:55.990000	141.779	141.673	09:47:56.873000	-0.0851
10'3	0.0277	19.907	09:48:06.165000	375.411	375.36	09:48:07.013000	-0.0164
10'4	0.2522	19.9721	09:48:16.315000	366.648	315.748	09:48:17.140000	-0.2161
15'1	0.0369	19.8908	09:52:48.453000	39.4275		09:52:48.923000	-0.0144
15'2	0.504	19.9369	09:52:57.153000	201.064	199.836	09:52:57.985000	-0.2707
15'3	0.0258	19.8528	09:53:04.403000	116.78	198.813	09:53:05.165000	0.1533
15'4	0.2971	19.8636	09:53:17.428000	406.092	267.344	09:53:18.248000	-0.2158
20'1	0.0067	15.1493	09:57:40.803000	114.538		09:57:41.033000	-0.0107
20'2	0.4581	15.1059	09:57:49.528000	350.033	241.357	09:57:50.355000	-0.0833
20'3	0.0154	14.8265	09:58:01.090000	197.628	175.436	09:58:01.943000	-0.0068
20'4	0.2052	15.0896	09:58:16.990000	65.8346	317.676	09:58:17.850000	-0.1233
25'1	0.0037	9.8681	10:02:53.428000	35.7002	186.211	10:02:53.568000	-0.0592
25'2	0.2677	9.9359	10:03:05.003000	59.7579		10:03:05.773000	-0.1906
25'3	0.007	9.8627	10:03:16.590000	157.958	174.273	10:03:16.800000	-0.0182
25'4	0.1086	9.8708	10:03:32.478000	97.315	215.735	10:03:33.008000	-0.0143
30'1	0.0098	19.9694	10:08:27.615000	228.174		10:08:27.900000	-0.0384
30'2	0.5388	20.0915	10:08:37.765000	109.49		10:08:38.575000	0.0064
30'3	0.0249	20.0671	10:08:46.415000	97.5665	127.402	10:08:46.983000	-0.0088
30'4	0.3858	19.926	10:09:03.803000	109.728		10:09:04.613000	-0.2868
180125
5'1	0.2616	19.8935	09:50:20.484000	130.842	196.721	09:50:21.329000	-0.2084
5'2	0.6928	19.9233	09:50:32.059000	22.8752		09:50:32.914000	-0.3856
5'3	0.027	19.8175	09:50:45.097000	61.0247		09:50:45.807000	0.0079
5'4	0.4423	19.8311	09:50:59.572000	22.0177		09:51:00.424000	-0.2965
5'5	0.166	19.8365	09:51:09.697000	12.8243		09:51:10.554000	0.181
5'6	0.2049	19.8311	09:51:18.422000	43.558		09:51:19.242000	0.0676
10'1	0.2202	20.1512	09:55:59.272000	25.9453	123.669	09:56:00.087000	-0.1549
10'2	0.7253	20.1593	09:56:07.934000	66.2701	98.632	09:56:08.777000	-0.4869
10'3	0.0386	20.2244	09:56:20.947000	20.9445		09:56:21.794000	0.0058
10'4	0.4617	20.0264	09:56:29.647000	31.9835		09:56:30.332000	0.0254
10'5	0.2377	20.2407	09:56:45.597000	25.1258		09:56:46.407000	0.0737
10'6	0.2352	20.2081	09:56:49.884000	98.5755		09:56:50.747000	-0.1416
15'1	0.1909	20.0806	10:00:57.409000	98.2067		10:00:58.239000	-0.2222
15'2	0.7361	20.0535	10:01:10.347000	25.4994		10:01:11.269000	-0.5233
15'3	0.0529	20.0535	10:01:21.997000	282.887	163.751	10:01:22.842000	0.0078
15'4	0.4913	20.0264	10:01:35.022000	24.0264		10:01:35.869000	-0.3003
15'5	0.1159	19.9694	10:01:43.672000	83.7588	218.234	10:01:44.549000	-0.0991
15'6	0.2586	19.9803	10:01:56.747000	83.1999		10:01:57.574000	-0.1133
20'1	0.0368	14.9676	10:06:01.334000	95.1296		10:06:01.877000	-0.0384
20'2	0.6555	14.8835	10:06:09.984000	14.8026	158.952	10:06:10.819000	-0.1727
20'3	0.017	14.9649	10:06:18.622000	12.9371		10:06:18.934000	0.1969
20'4	0.3154	14.9703	10:06:30.247000	38.3089		10:06:31.074000	-0.0062
20'5	0.0239	14.9649	10:06:40.334000	139.166		10:06:40.912000	0.2224
20'6	0.177	14.3491	10:06:59.197000	120.078	264.872	10:06:59.749000	-0.116
25'1	0.0187	10.0715	10:10:30.447000	18.8181		10:10:30.662000	-0.0442
25'2	0.5093	10.0824	10:10:43.397000	23.7061		10:10:44.277000	0.0464
25'3	0.0154	10.0118	10:10:50.697000	24.073		10:10:51.527000	0.2518
25'4	0.2057	10.1176	10:11:02.209000	46.9019	139.406	10:11:02.899000	-0.1397
25'5	0.0179	10.0281	10:11:12.334000	210.473		10:11:12.992000	-0.0309
25'6	0.1257	10.0715	10:11:23.947000	309.978	363.327	10:11:24.412000	0.0175
30'1	0.1723	19.8229	10:15:18.322000	158.262		10:15:19.154000	-0.0804
30'2	0.7513	19.7172	10:15:29.884000	28.7761		10:15:30.729000	-0.5333
30'3	0.0278	19.747	10:15:38.597000	33.5332	110.216	10:15:39.222000	0.2946
30'4	0.4951	19.7199	10:15:50.147000	28.3498		10:15:50.982000	0.0242
30'5	0.1417	19.6846	10:16:33.522000	59.6363	136.017	10:16:34.379000	0.0083
30'6	0.2914	19.7524	10:16:45.134000	148.032	133.888	10:16:45.952000	-0.2135

## Sheet: 180109_LGV
180109-
PEEP=3		Treat	LUNGVOLYMBEST (1g=1ml)
I/E-ratio	50	1	50%DPPC 40%eggPC(Avanti) 10%POPG 2%rSP-C33
Resp/min	40	2	50%DPPC 40%eggPC(Avanti) 10%POPG
		3	Curosurf
		4	Untreated control
												Exkl. Ptx.
Animal	Treat	BW (kg)	våtvikt	vol	delta	gasvol (ml/kg)	Corr. Gssvol.	vikt/volym	Anm.	Treat		Treat	Gasvol (ml/kg)	n
180109-1	1	0.0257			0	0	0	0		1		50%DPPC 40%eggPC(Avanti) 10%POPG 2%rSP-C33	4.9685	9
180109-2	2	0.0257	0.74	0.79	0.05	1.94553	4.00413	28.7938		2		50%DPPC 40%eggPC(Avanti) 10%POPG	4.00413	9
180109-3	3	0.0246	0.83	0.97	0.14	5.69106	8.10328	33.7398		3		Curosurf	10.4742	8
180109-4	4	0.0279	0.81	0.73	-0.08	-2.86738	-0.791725	29.0323		4		Untreated control	1.24887	8
180109-5	1	0.0281	0.93	1.1	0.17	6.04982	8.41602	33.0961		1
180109-6	2	0.0327	1.05	1.22	0.17	5.19878	7.49448	32.1101		2
180109-7	3	0.0327	1.09	1.37	0.28	8.56269	10.9459	33.3333		3
180109-8	4	0.0309	1.24	1.13	-0.11	-3.55987	-0.69082	40.1294		4
180111-1	1	0.0333	1.28	1.58	0.3	9.00901	11.7572	38.4384		1
180111-2	2	0.0275	0.93	0.95	0.02	0.727273	3.1451	33.8182		2
180111-3	3	0.0265	0.88	1.19	0.31	11.6981	14.0723	33.2075		3
180111-4	4	0.0234	0.69	0.67	-0.02	-0.854701	1.25348	29.4872		4
180111-5	1	0.0276	0.94	1.14	0.2	7.24638	9.68135	34.058		1
180111-6	2	0.0288	1.08	1.32	0.24	8.33333	11.0144	37.5		2
180111-7	3	0.0329	1.1	1.45	0.35	10.6383	13.0287	33.4347		3
180117-1	4	0.0307	1.09	1.11	0.02	0.651466	3.18988	35.5049		4
180117-2	1	0.0292	1.02	1.04	0.02	0.684932	3.18236	34.9315		1
180117-3	2	0.0274	1.14	1.23	0.09	3.28467	6.25928	41.6058		2
180117-4	3	0.0268	0.86	1.04	0.18	6.71642	9.01066	32.0896		3
180117-5	4	0.0222	0.85	0.86	0.01	0.45045	3.18787	38.2883		4
180117-6	1	0.0233	0.78	0.84	0.06	2.57511	4.9685	33.4764		1
180117-7	2	0.0277	0.96	1.13	0.17	6.13718	8.61499	34.657		2
180123-1	3	0.0361	1.273	1.456	0.183	5.06925	7.59039	35.2632		3
180123-2	4	0.0253	0.776	0.751	-0.025	-0.988142	1.20474	30.6719		4
180123-3	1	0.0244	0.958	0.998	0.04	1.63934	4.4464	39.2623		1
180124-1	2	0.0216	0.74	0.76	0.02	0.925926	3.37529	34.2593		2
180124-2	3	0.02	0.54	0.74	0.2	10	11.9304	27		3
180124-3	4	0.0216	0.61	0.62	0.01	0.462963	2.48203	28.2407		4
180124-4	1	0.0208	0.77	0.88	0.11	5.28846	7.93515	37.0192		1
180125-1	2	0.0356	1.15	1.12	-0.03	-0.842697	1.46683	32.3034		2
180125-2	3	0.033	1.26	1.5	0.24	7.27273	10.0025	38.1818		3
180125-3	4	0.0322	0.98	0.95	-0.03	-0.931677	1.24425	30.4348		4
180125-4	1	0.0295	0.94	1.01	0.07	2.37288	4.65102	31.8644		0.0957
180125-5	2	0.0352	1.13	1.13	0	0	2.29515	32.1023		0.4756
180125-6	1	0.0313	1.1	1.17	0.07	2.23642	4.74902	35.1438		0.0379
0	0.2241	0			0	#DIV/0!	#DIV/0!	#DIV/0!		0.2241
0	0.033	0			0	#DIV/0!	#DIV/0!	#DIV/0!		0.033
0	0.0322	0			0	#DIV/0!	#DIV/0!	#DIV/0!		0.0322
0	0.0295	0			0	#DIV/0!	#DIV/0!	#DIV/0!		0.0295
0	0.0352	0			0	#DIV/0!	#DIV/0!	#DIV/0!		0.0352
0	0.0369	0			0	#DIV/0!	#DIV/0!	#DIV/0!		0.0369
0	0.504	0			0	#DIV/0!	#DIV/0!	#DIV/0!		0.504
0	0.0258	0			0	#DIV/0!	#DIV/0!	#DIV/0!		0.0258
0	0.2971	0			0	#DIV/0!	#DIV/0!	#DIV/0!		0.2971
0	0.0067	0			0	#DIV/0!	#DIV/0!	#DIV/0!		0.0067
0	0.4581	0			0	#DIV/0!	#DIV/0!	#DIV/0!		0.4581
0	0.0154	0			0	#DIV/0!	#DIV/0!	#DIV/0!		0.0154
0	0.2052	0			0	#DIV/0!	#DIV/0!	#DIV/0!		0.2052
0	0.0386	0			0	#DIV/0!	#DIV/0!	#DIV/0!		0.0386
0	0.4617	0			0	#DIV/0!	#DIV/0!	#DIV/0!		0.4617
0	0.2377	0			0	#DIV/0!	#DIV/0!	#DIV/0!		0.2377
0	0.2352	0			0	#DIV/0!	#DIV/0!	#DIV/0!		0.2352
0	0.1909	0			0	#DIV/0!	#DIV/0!	#DIV/0!		0.1909
0	0.7361	0			0	#DIV/0!	#DIV/0!	#DIV/0!		0.7361
0	0.0529	0			0	#DIV/0!	#DIV/0!	#DIV/0!		0.0529
0	0.4913	0			0	#DIV/0!	#DIV/0!	#DIV/0!		0.4913
0	0.1159	0			0	#DIV/0!	#DIV/0!	#DIV/0!		0.1159
0	0.2586	0			0	#DIV/0!	#DIV/0!	#DIV/0!		0.2586
0	0.0368	0			0	#DIV/0!	#DIV/0!	#DIV/0!		0.0368
0	0.6555	0			0	#DIV/0!	#DIV/0!	#DIV/0!		0.6555
0	0.017	0			0	#DIV/0!	#DIV/0!	#DIV/0!		0.017
0	0.3154	0			0	#DIV/0!	#DIV/0!	#DIV/0!		0.3154
0	0.0239	0			0	#DIV/0!	#DIV/0!	#DIV/0!		0.0239
0	0.177	0			0	#DIV/0!	#DIV/0!	#DIV/0!		0.177
0	0.0187	0			0	#DIV/0!	#DIV/0!	#DIV/0!		0.0187
0	0.5093	0			0	#DIV/0!	#DIV/0!	#DIV/0!		0.5093
0	0.0154	0			0	#DIV/0!	#DIV/0!	#DIV/0!		0.0154
0	0.2057	0			0	#DIV/0!	#DIV/0!	#DIV/0!		0.2057
0	0.0179	0			0	#DIV/0!	#DIV/0!	#DIV/0!		0.0179
0	0.1257	0			0	#DIV/0!	#DIV/0!	#DIV/0!		0.1257
0	0.1723	0			0	#DIV/0!	#DIV/0!	#DIV/0!		0.1723
0	0.7513	0			0	#DIV/0!	#DIV/0!	#DIV/0!		0.7513
0	0.0278	0			0	#DIV/0!	#DIV/0!	#DIV/0!		0.0278
0	0.4951	0			0	#DIV/0!	#DIV/0!	#DIV/0!		0.4951
0	0.1417	0			0	#DIV/0!	#DIV/0!	#DIV/0!		0.1417
0	0.2914	0			0	#DIV/0!	#DIV/0!	#DIV/0!		0.2914
0	0	0			0	#DIV/0!	#DIV/0!	#DIV/0!		0
#REF!	#REF!	#REF!			0	#REF!	#REF!	#REF!		0

## Sheet: 180529_VT
180529
PEEP=3				Treat
I/E-ratio	50			1	50%DPPC 40%egg-PC 10%POPG 2%rSP-C33
Resp/min	40			2	50%DPPC 40%egg-PC 10%POPG
O2	0.21			3	Curosurf
Treatment:				4	Obehandlad kontroll
80 mgml
		BW	Foster dygn	Comment	VT	Pressure	Compliance	VT	Comment	VT	Pressure	Compliance	VT	Comment	VT	Pressure	Compliance	VT	Comment	VT	Pressure	Compliance	VT	Comment	VT	Pressure	Compliance	VT	Comment	VT	Pressure	Compliance	VT	Comment	VT	Pressure	Compliance	VT
Animal	Treat	(kg)	27	5´23/3	(ml)	(cm H2O)		(ml/kg)	10´23/3	(ml)	(cm H2O)		(ml/kg)	15´23/3	(ml)	(cm H2O)		(ml/kg)	20´18/3	(ml)	(cm H2O)		(ml/kg)	25´13/3	(ml)	(cm H2O)		(ml/kg)	30´23/3	(ml)	(cm H2O)		(ml/kg)	35´23/3 N2	(ml)	(cm H2O)		(ml/kg)
180529-1	1	0.0308	ptx		0.8143	19.9206	1.32718	26.4383		0.2526	19.7606	0.415033	8.2013		0.2316	19.8338	0.379125	7.51948		0.1411	15.0083	0.305242	4.58117		0.0806	10.1312	0.258299	2.61688		0.212	20.0671	0.343005	6.88312		0.0934	20.3627	0.148923	3.03247
180529-2	2	0.0298	ptx		0.6773	20.0345	1.13445	22.7282		0.7015	19.7633	1.19111	23.5403		0.7068	19.8664	1.19388	23.7181		0.4711	14.8916	1.06159	15.8087		0.2676	10.0308	0.895229	8.97987		0.3245	20.0237	0.543819	10.8893		0.3351	20.4061	0.551059	11.245
180529-3	3	0.0348	ptx		0.3905	20.0454	0.559792	11.2213		0.2708	19.8636	0.391752	7.78161		0.2331	19.8962	0.336661	6.69828		0.1512	14.9486	0.290651	4.34483		0.0507	10.1122	0.144073	1.4569		0.1483	20.0155	0.21291	4.26149		0.1224	20.2515	0.173678	3.51724
180529-4	4	0.0335			0.0302	20.0806	0.0448937	0.901493		0.0965	19.7117	0.146136	2.8806		0.0427	19.7768	0.0644506	1.27463		0.023	14.9432	0.0459451	0.686567		0.0143	10.1285	0.042145	0.426866		0.0354	20.0508	0.052702	1.05672		0.0363	20.2841	0.0534203	1.08358
180529-5	1	0.0287			0.5478	19.945	0.956987	19.0871		0.5337	19.8392	0.937327	18.5958		0.4824	19.8067	0.84862	16.8084		0.3642	15.1059	0.840062	12.6899		0.2316	10.0525	0.802754	8.06969		0.3708	20.0427	0.644617	12.9199		0.3671	20.2786	0.630761	12.7909
180529-6	2	0.0228			0.4213	19.9423	0.926577	18.4781		0.4694	19.8229	1.03858	20.5877		0.4799	19.8419	1.0608	21.0482		0.3673	14.9622	1.07669	16.1096		0.2477	10.0173	1.08453	10.864		0.5336	20.0671	1.16626	23.4035		0.5894	20.2976	1.27359	25.8509
180529-7	3	0.0291			1.0295	19.9749	1.77112	35.378		0.749	19.8311	1.2979	25.7388		0.7429	19.8175	1.28822	25.5292		0.6421	15.1086	1.46045	22.0653		0.4642	10.1149	1.57707	15.9519		0.7613	19.9477	1.31151	26.1615		0.8083	20.3492	1.365	27.7766
180529-8	4	0.0288			0.0293	20.0725	0.0506843	1.01736		0.0314	19.8148	0.0550234	1.09028		0.034	19.6738	0.0600065	1.18056		0.0197	15.0517	0.0454452	0.684028		0.016	10.0932	0.0550426	0.555556		0.0237	20.0155	0.041114	0.822917		0.0288	20.1918	0.0495251	1
180529-9	1	0.0333			0.377	19.9993	0.566086	11.3213		0.4061	19.7606	0.617147	12.1952		0.4162	19.6928	0.634674	12.4985		0.316	15.1032	0.62831	9.48949		0.2176	10.1366	0.644648	6.53453		0.4775	20.0101	0.716605	14.3393		0.5382	20.3166	0.795515	16.1622
180530-1	2	0.0271			0.3429	19.8826	0.636392	12.6531		0.4306	19.9396	0.796871	15.8893		0.4949	19.6711	0.928367	18.262		0.4069	14.9242	1.00607	15.0148		0.2799	10.0552	1.02717	10.3284		0.6006	20.1349	1.10069	22.1624		0.6364	19.9287	1.17837	23.4834
180530-2	3	0.0298			0.6245	19.9423	1.05085	20.9564		0.7582	19.8148	1.28404	25.443		0.8218	19.6792	1.40134	27.5772		0.6817	14.8618	1.53924	22.8758		0.5045	10.0688	1.68139	16.9295		0.8652	19.9423	1.45588	29.0336		0.9162	19.8582	1.54823	30.745
180530-3	4	0.0363			0.0275	19.9233	0.0380246	0.757576		0.1448	19.7307	0.202171	3.98898		0.0538	19.6629	0.0753751	1.48209		0.0618	14.9676	0.113744	1.70248		0.0144	10.0986	0.0392821	0.396694		0.039	19.9749	0.0537865	1.07438		0.0599	19.8582	0.083096	1.65014
180530-4	1	0.0245			0.2633	19.9233	0.539416	10.7469		0.3468	19.7931	0.715153	14.1551		0.4043	19.6629	0.839248	16.502		0.3295	14.9432	0.900007	13.449		0.2389	10.0118	0.973953	9.75102		0.6042	20.0752	1.22844	24.6612		0.7372	19.8826	1.51337	30.0898
180530-5	2	0.0313			0.0836	19.9043	0.134188	2.67093		0.121	19.8013	0.19523	3.86581		0.1542	19.6466	0.250757	4.92652		0.1037	14.9703	0.221311	3.3131		0.0612	10.1203	0.193203	1.95527		0.2425	19.9694	0.387974	7.7476		0.3994	19.8121	0.64407	12.7604
180530-6	3	0.0376			0.7124	19.9152	0.951374	18.9468		0.8596	19.8094	1.15408	22.8617		0.9464	19.6575	1.28044	25.1702		0.8221	15.1385	1.44429	21.8644		0.6011	10.0444	1.5916	15.9867		1.03	19.9586	1.37252	27.3936		0.9553	19.9097	1.27611	25.4069
180611-1	4	0.0275		5'1	0.0365	20.0427	0.0662223	1.32727	10'1	0.0269	19.9993	0.0489108	0.978182	15'1	0.041	19.9667	0.0746698	1.49091	20'1	0.0168	15.0001	0.040727	0.610909	25'1	0.0081	9.9115	0.0297175	0.294545	30'1	0.0239	19.804	0.0438846	0.869091	35'1	0.04	19.7904	0.0734975	1.45455
180611-2	1	0.0284		5´2	0.6648	20.0183	1.16935	23.4085	10'2	0.6613	19.964	1.16636	23.2852	15'2	0.6556	20.021	1.15301	23.0845	20'2	0.4103	14.8184	0.974949	14.4472	25'2	0.2608	10.1393	0.905694	9.1831	30'2	0.6273	19.8474	1.11289	22.088	35'2	0.6552	19.7904	1.16574	23.0704
180611-3	2	0.0307		5´3	0.8495	20.0182	1.38229	27.671	10'3	0.3578	19.9938	0.582917	11.6547	15'3	0.3319	19.8447	0.544784	10.8111	20'3	0.1531	14.9296	0.334032	4.98697	25'3	0.0863	9.9413	0.282767	2.81107	30'3	0.2696	19.8338	0.442767	8.78176	35'3	0.3113	19.8121	0.511812	10.1401
180611-4	3	0.0261		5´4	0.4113	19.9613	0.789459	15.7586	10'4	0.3144	19.9369	0.604205	12.046	15'4	0.2864	19.9179	0.550921	10.9732	20'4	0.1765	14.8564	0.455188	6.76245	25'4	0.1021	9.9929	0.391466	3.91188	30'4	0.3336	19.804	0.645405	12.7816	35'4	0.047	19.8474	0.0907306	1.80077
180611-5	4	0.0289		5´5	0.2627	19.9966	0.454576	9.08997	10'5	0.2308	19.9477	0.400355	7.98616	15'5	0.209	19.9776	0.361997	7.23183	20'5	0.0976	14.9377	0.226083	3.37716	25'5	0.0475	9.963	0.16497	1.6436	30'5	0.1743	19.8094	0.304459	6.03114	35'5	0.1916	19.7416	0.335827	6.62976
180611-6	1	0.0273		5'6	0.5126	20.1891	0.930034	18.7766	10'6	0.5279	19.9749	0.968065	19.337	15'6	0.5542	19.8338	1.02352	20.3004	20'6	0.4355	14.8862	1.07162	15.9524	25'6	0.3001	10.0254	1.09648	10.9927	30'6	0.5984	19.804	1.10682	21.9194	35'6	0.655	19.8013	1.21167	23.9927
180611-7	2	0.0215	technical problem				#DIV/0!	0				#DIV/0!	0				#DIV/0!	0				#DIV/0!	0				#DIV/0!	0				#DIV/0!	0				#DIV/0!	0
180611-8	3	0.0334		5'8	0.6283	20.0671	0.937424	18.8114	10'8	0.6599	19.9857	0.988581	19.7575	15'8	0.709	19.7958	1.07233	21.2275	20'8	0.5977	14.9106	1.20017	17.8952	25'8	0.4394	10.0091	1.31437	13.1557	30'8	0.7615	19.7606	1.15378	22.7994	35'8	0.8085	19.8528	1.2193	24.2066
180612-1	4	0.0262		5'1	0.0197	20.0074	0.0375815	0.751908	10'1	0.0197	19.9532	0.0376836	0.751908	15'1	0.0212	19.9206	0.0406193	0.80916	20'1	0.0148	15.2009	0.0371613	0.564885	25'1	0.0101	10.0308	0.0384313	0.385496	30'1	0.0203	19.6819	0.0393666	0.774809	35'1	0.0239	19.7416	0.0462077	0.912214
180612-2	1	0.0216		5'2	0.3426	19.983	0.79373	15.8611	10'2	0.4388	19.8284	1.02453	20.3148	15'2	0.5155	19.804	1.2051	23.8657	20'2	0.4183	15.0978	1.28269	19.3657	25'2	0.2844	9.9033	1.32952	13.1667	30'2	0.61	19.8528	1.42251	28.2407	35'2	0.4123	19.6493	0.971432	19.088
180612-3	2	0.0243		5'3	0.1118	19.5056	0.235872	4.60082	10'3	0.1644	19.8311	0.341153	6.76543	15'3	0.2165	19.7253	0.451677	8.90947	20'3	0.1723	15.1113	0.469221	7.09053	25'3	0.1099	9.9169	0.456053	4.52263	30'3	0.1987	19.6873	0.415342	8.17695	35'3	0.0808	19.6819	0.168942	3.3251
180612-4	3	0.0283		5'4	0.4379	19.3944	0.797833	15.4735	10'4	0.54	19.9342	0.957213	19.0813	15'4	0.5922	19.7334	1.06043	20.9258	20'4ny	0.4667	15.1385	1.08935	16.4912	25'4	0.3245	9.9277	1.15499	11.4664	30'4	0.6471	19.709	1.16017	22.8657	35'4	0.4192	19.7199	0.751156	14.8127
180612-5	4	0.0238		5'5	0.0162	19.5517	0.034814	0.680672	10'5	0.0211	19.8013	0.0447725	0.886555	15'5	0.0183	19.6521	0.039126	0.768908	20'5	0.0213	15.3799	0.0581901	0.894958	25'5	0.011	9.8681	0.0468363	0.462185	30'5	0.0236	19.7497	0.0502082	0.991597	35'5	0.0223	19.6846	0.0475994	0.936975
180612-6	1	0.0275		5'6	0.2515	19.5354	0.468148	9.14545	10'6	0.3525	19.8501	0.645749	12.8182	15'6	0.4213	19.804	0.773581	15.32	20'6	0.3397	15.1276	0.816569	12.3527	25'6	0.2372	9.9277	0.868827	8.62545	30'6	0.571	19.6385	1.05729	20.7636	35'6	0.6954	19.6873	1.28445	25.2873
180612-7	2	0.0244		5'7	0.1163	19.4541	0.245007	4.76639	10'7	0.1794	19.9287	0.368938	7.35246	15'7	0.2397	19.8501	0.494898	9.82377	20'7	0.1852	15.2687	0.497106	7.59016	25'7	0.1138	9.9277	0.46979	4.66393	30'7	0.3215	19.6982	0.668905	13.1762	35'7	0.1937	19.6412	0.404177	7.93852
180612-8	3	0.0228		5'8	0.3181	19.5626	0.713185	13.9518	10'8	0.4233	19.9152	0.932242	18.5658	15'8	0.4906	19.7633	1.08876	21.5175	20'8	0.4241	15.0707	1.23424	18.6009	25'8	0.3003	9.9739	1.32055	13.1711	30'8	0.5844	19.7741	1.29622	25.6316	35'8	0.6261	19.7524	1.39024	27.4605
180612-9	4	0.0296		5'9	0.0273	19.5408	0.0471985	0.922297	10'9	0.0221	19.8392	0.0376337	0.746622	15'9	0.0255	19.8691	0.0433581	0.861486	20'9	0.0194	15.0815	0.0434576	0.655405	25'9	0.0084	9.8762	0.0287341	0.283784	30'9	0.027	19.7117	0.0462752	0.912162	35'9	0.0222	19.7009	0.0380693	0.75
180703-1	1	0.0222		5'1	0.4141	19.983	0.933451	18.6532	10'1	0.5121	19.8718	1.16082	23.0676	15'1	0.5868	19.728	1.33984	26.4324	20'1	0.4787	15.1141	1.42669	21.5631	25'1	0.3263	10.1095	1.4539	14.6982	30'1	0.7028	20.0372	1.57994	31.6577	35'1	0.7609	19.804	1.7307	34.2748
180703-2	2	0.0203		5'2	0.0385	19.9803	0.0949211	1.89655	10'2	0.04	19.9369	0.098834	1.97044	15'2	0.0465	19.8447	0.115428	2.29064	20'2	0.0297	15.1195	0.096766	1.46305	25'2	0.0115	10.1393	0.055872	0.566502	30'2	0.0411	20.021	0.101125	2.02463	35'2	0.0274	19.6955	0.0685311	1.34975
180703-3	3	0.0256		5'3	0.561	19.9287	1.09962	21.9141	10'3	0.6018	19.8745	1.18281	23.5078	15'3	0.6437	19.8935	1.26396	25.1445	20'3	0.526	15.0245	1.36756	20.5469	25'3	0.3532	10.0471	1.37322	13.7969	30'3	0.7098	20.1186	1.37816	27.7266	35'3	0.7527	19.7226	1.49079	29.4023
180703-4	4	0.0267		5'4	0.0361	19.8664	0.0680576	1.35206	10'4	0.046	19.9694	0.0862743	1.72285	15'4	0.0441	19.8989	0.0830039	1.65169	20'4	0.0232	15.0408	0.0577705	0.868914	25'4	0.0136	10.0363	0.0507521	0.509363	30'4	0.0329	19.9911	0.0616379	1.23221	35'4	0.0324	19.8202	0.0612246	1.21348
180703-5	1	0.0265		5'5	0.1779	19.8962	0.337412	6.71321	10'5	0.2153	19.8121	0.410079	8.12453	15'5	0.2636	19.7904	0.502626	9.94717	20'5	0.2008	15.0652	0.502971	7.57736	25'5	0.134	10.1339	0.498979	5.0566	30'5	0.3259	19.9911	0.615179	12.2981	35'5	0.43	19.8229	0.818569	16.2264
180703-6	2	0.0232		5'6	0.0356	19.8989	0.0771139	1.53448	10'6	0.0285	19.8257	0.0619624	1.22845	15'6	0.0586	19.8799	0.127056	2.52586	20'6	0.0425	14.9459	0.122569	1.8319	25'6	0.0317	10.0173	0.136402	1.36638	30'6	0.1804	20.0915	0.387022	7.77586	35'6	0.1912	19.8338	0.415522	8.24138
180703-7	3	0.0311		5'7	0.5735	19.8853	0.927344	18.4405	10'7	0.6432	19.983	1.03496	20.6817	15'7	0.7765	19.8609	1.25714	24.9678	20'7	0.6974	14.9106	1.50393	22.4244	25'7	0.5379	10.0525	1.72055	17.2958	30'7	0.9429	20.0155	1.51474	30.3183	35'7	1.0204	19.6928	1.66611	32.8103
180704-1	4	0.0243		5'1	0.0198	19.9721	0.0407977	0.814815	10'1	0.0309	19.9423	0.0637642	1.2716	15'1	0.0235	19.7009	0.049088	0.967078	20'1	0.0187	15.0164	0.0512471	0.769547	25'1	0.0143	10.0742	0.0584143	0.588477	30'1	0.0247	19.7985	0.0513403	1.01646	35'1	0.0246	19.8609	0.0509718	1.01235
180704-2	1	0.029	leakage + doble dose	5'2	0.0273	20.0264	0.0470069	0.941379	10'2	0.0224	19.9423	0.0387324	0.772414	15'2	0.0751	19.8121	0.130711	2.58966	20'2	0.1082	15.0462	0.247972	3.73103	25'2	0.0719	10.0444	0.246835	2.47931	30'2	0.2958	19.7117	0.517459	10.2	35'2	0.3832	19.9016	0.663956	13.2138
180704-3	2	0.0262		5'3	0.0155	19.9098	0.0297142	0.591603	10'3	0.0331	19.9586	0.063299	1.26336	15'3	0.0156	19.7579	0.0301358	0.59542	20'3	0.0119	14.9866	0.030307	0.454198	25'3	0.0056	10.1203	0.02112	0.21374	30'3	0.0234	19.7307	0.045266	0.89313	35'3	0.0193	19.7687	0.037263	0.736641
180704-4	3	0.0268		5'4	0.44	20.04	0.819257	16.4179	10'4	0.5596	19.9043	1.04905	20.8806	15'4	0.636	19.7796	1.19979	23.7313	20'4	0.5174	14.916	1.29431	19.306	25'4	0.3618	9.944	1.3576	13.5	30'4	0.7504	19.785	1.41521	28	35'4	0.8206	19.7443	1.5508	30.6194
180705-1	1	0.0249	Mature controls	5'1	0.5836	19.7361	1.18756	23.4378	10'1	0.6563	19.5164	1.35053	26.3574	15'1	0.6623	19.4107	1.3703	26.5984	20'1	0.5714	15.0788	1.52186	22.9478	25'1	0.4314	10.0824	1.71837	17.3253	30'1	0.6801	20.0589	1.36165	27.3133	35'1	0.6584	19.747	1.33903	26.4418
180705-2	2	0.0326	Mature controls	5'2	0.762	19.6738	1.18809	23.3742	10'2	0.8775	19.5436	1.37729	26.9172	15'2	0.8783	19.4378	1.38605	26.9417	20'2	0.7876	15.0164	1.60887	24.1595	25'2	0.5823	10.0146	1.78359	17.862	30'2	0.8795	19.9233	1.35412	26.9785	35'2	1.2481	19.7958	1.93401	38.2853
180705-3	3	0.0233	Mature controls	5'3	0.5498	19.6711	1.19956	23.5966	10'3	0.6104	19.5354	1.34102	26.1974	15'3	0.6143	19.3917	1.35959	26.3648	20'3	0.5316	15.011	1.51992	22.8155	25'3	0.3827	9.9712	1.64723	16.4249	30'3	0.6479	20.0562	1.38645	27.8069	35'3	0.6652	19.804	1.4416	28.5494
180705-4	4	0.029	Mature controls	5'4	0.7662	19.6331	1.34572	26.4207	10'4	0.7605	19.4812	1.34613	26.2241	15'4	0.7601	19.3835	1.3522	26.2103	20'4	0.6671	15.011	1.53244	23.0034	25'4	0.5019	10.0661	1.71932	17.3069	30'4	0.7658	19.9776	1.32183	26.4069	35'4	0.7589	19.8148	1.32068	26.169
180705-5	1	0.039	Mature controls	5'5	0.7928	19.6358	1.03526	20.3282	10'5	0.8826	19.5056	1.16022	22.6308	15'5	0.9065	19.5517	1.18883	23.2436	20'5	0.7913	15.0055	1.35215	20.2897	25'5	0.5885	10.0552	1.50069	15.0897	30'5	0.9818	19.9559	1.2615	25.1744	35'5	0.9949	19.7524	1.2915	25.5103
180705-6	4	0.0369	Mature controls	5'6	0.3304	19.6087	0.45663	8.95393	10'6	0.4049	19.4486	0.5642	10.9729	15'6	0.4334	19.4568	0.603658	11.7453	20'6	0.3531	15.0191	0.637129	9.56911	25'6	0.2389	10.0769	0.642485	6.47425	30'6	0.5251	20.0183	0.710867	14.2304	35'6	0.5631	19.8229	0.769825	15.2602
180705-7	1	0.0422	Mature controls	5'7	0.6147	19.549	0.74512	14.5664	10'7	0.716	19.4812	0.870933	16.9668	15'7	0.7927	19.4541	0.965573	18.7844	20'7	0.6775	15.0056	1.0699	16.0545	25'7	0.5129	10.0552	1.20873	12.154	30'7	0.8816	19.964	1.04643	20.891	35'7	0.9281	19.7741	1.11221	21.9929
							#DIV/0!	#DIV/0!				#DIV/0!	#DIV/0!				#DIV/0!	#DIV/0!				#DIV/0!	#DIV/0!				#DIV/0!	#DIV/0!				#DIV/0!	#DIV/0!				#DIV/0!	#DIV/0!
							#DIV/0!	#DIV/0!				#DIV/0!	#DIV/0!				#DIV/0!	#DIV/0!				#DIV/0!	#DIV/0!				#DIV/0!	#DIV/0!				#DIV/0!	#DIV/0!				#DIV/0!	#DIV/0!
							#DIV/0!	#DIV/0!				#DIV/0!	#DIV/0!				#DIV/0!	#DIV/0!				#DIV/0!	#DIV/0!				#DIV/0!	#DIV/0!				#DIV/0!	#DIV/0!				#DIV/0!	#DIV/0!
							#DIV/0!	#DIV/0!				#DIV/0!	#DIV/0!				#DIV/0!	#DIV/0!				#DIV/0!	#DIV/0!				#DIV/0!	#DIV/0!				#DIV/0!	#DIV/0!				#DIV/0!	#DIV/0!
							#DIV/0!	#DIV/0!				#DIV/0!	#DIV/0!				#DIV/0!	#DIV/0!				#DIV/0!	#DIV/0!				#DIV/0!	#DIV/0!				#DIV/0!	#DIV/0!				#DIV/0!	#DIV/0!
							#DIV/0!	#DIV/0!				#DIV/0!	#DIV/0!				#DIV/0!	#DIV/0!				#DIV/0!	#DIV/0!				#DIV/0!	#DIV/0!				#DIV/0!	#DIV/0!				#DIV/0!	#DIV/0!
							#DIV/0!	#DIV/0!				#DIV/0!	#DIV/0!				#DIV/0!	#DIV/0!				#DIV/0!	#DIV/0!				#DIV/0!	#DIV/0!				#DIV/0!	#DIV/0!				#DIV/0!	#DIV/0!
							#DIV/0!	#DIV/0!				#DIV/0!	#DIV/0!				#DIV/0!	#DIV/0!				#DIV/0!	#DIV/0!				#DIV/0!	#DIV/0!				#DIV/0!	#DIV/0!				#DIV/0!	#DIV/0!
							#DIV/0!	#DIV/0!				#DIV/0!	#DIV/0!				#DIV/0!	#DIV/0!				#DIV/0!	#DIV/0!				#DIV/0!	#DIV/0!				#DIV/0!	#DIV/0!				#DIV/0!	#DIV/0!
							#DIV/0!	#DIV/0!				#DIV/0!	#DIV/0!				#DIV/0!	#DIV/0!				#DIV/0!	#DIV/0!				#DIV/0!	#DIV/0!				#DIV/0!	#DIV/0!				#DIV/0!	#DIV/0!
							#DIV/0!	#DIV/0!				#DIV/0!	#DIV/0!				#DIV/0!	#DIV/0!				#DIV/0!	#DIV/0!				#DIV/0!	#DIV/0!				#DIV/0!	#DIV/0!				#DIV/0!	#DIV/0!
							#DIV/0!	#DIV/0!				#DIV/0!	#DIV/0!				#DIV/0!	#DIV/0!				#DIV/0!	#DIV/0!				#DIV/0!	#DIV/0!				#DIV/0!	#DIV/0!				#DIV/0!	#DIV/0!
							#DIV/0!	#DIV/0!				#DIV/0!	#DIV/0!				#DIV/0!	#DIV/0!				#DIV/0!	#DIV/0!				#DIV/0!	#DIV/0!				#DIV/0!	#DIV/0!				#DIV/0!	#DIV/0!
							#DIV/0!	#DIV/0!				#DIV/0!	#DIV/0!				#DIV/0!	#DIV/0!				#DIV/0!	#DIV/0!				#DIV/0!	#DIV/0!				#DIV/0!	#DIV/0!				#DIV/0!	#DIV/0!
							#DIV/0!	#DIV/0!				#DIV/0!	#DIV/0!				#DIV/0!	#DIV/0!				#DIV/0!	#DIV/0!				#DIV/0!	#DIV/0!				#DIV/0!	#DIV/0!				#DIV/0!	#DIV/0!
							#DIV/0!	#DIV/0!				#DIV/0!	#DIV/0!				#DIV/0!	#DIV/0!				#DIV/0!	#DIV/0!				#DIV/0!	#DIV/0!				#DIV/0!	#DIV/0!				#DIV/0!	#DIV/0!
							#DIV/0!	#DIV/0!				#DIV/0!	#DIV/0!				#DIV/0!	#DIV/0!				#DIV/0!	#DIV/0!				#DIV/0!	#DIV/0!				#DIV/0!	#DIV/0!				#DIV/0!	#DIV/0!
							#DIV/0!	#DIV/0!				#DIV/0!	#DIV/0!				#DIV/0!	#DIV/0!				#DIV/0!	#DIV/0!				#DIV/0!	#DIV/0!				#DIV/0!	#DIV/0!				#DIV/0!	#DIV/0!
							#DIV/0!	#DIV/0!				#DIV/0!	#DIV/0!				#DIV/0!	#DIV/0!				#DIV/0!	#DIV/0!				#DIV/0!	#DIV/0!				#DIV/0!	#DIV/0!				#DIV/0!	#DIV/0!
							#DIV/0!	#DIV/0!				#DIV/0!	#DIV/0!				#DIV/0!	#DIV/0!				#DIV/0!	#DIV/0!				#DIV/0!	#DIV/0!				#DIV/0!	#DIV/0!				#DIV/0!	#DIV/0!
							#DIV/0!	#DIV/0!				#DIV/0!	#DIV/0!				#DIV/0!	#DIV/0!				#DIV/0!	#DIV/0!				#DIV/0!	#DIV/0!				#DIV/0!	#DIV/0!				#DIV/0!	#DIV/0!
							#DIV/0!	#DIV/0!				#DIV/0!	#DIV/0!				#DIV/0!	#DIV/0!				#DIV/0!	#DIV/0!				#DIV/0!	#DIV/0!				#DIV/0!	#DIV/0!				#DIV/0!	#DIV/0!
							#DIV/0!	#DIV/0!				#DIV/0!	#DIV/0!				#DIV/0!	#DIV/0!				#DIV/0!	#DIV/0!				#DIV/0!	#DIV/0!				#DIV/0!	#DIV/0!				#DIV/0!	#DIV/0!
							#DIV/0!	#DIV/0!				#DIV/0!	#DIV/0!				#DIV/0!	#DIV/0!				#DIV/0!	#DIV/0!				#DIV/0!	#DIV/0!				#DIV/0!	#DIV/0!				#DIV/0!	#DIV/0!
							#DIV/0!	#DIV/0!				#DIV/0!	#DIV/0!				#DIV/0!	#DIV/0!				#DIV/0!	#DIV/0!				#DIV/0!	#DIV/0!				#DIV/0!	#DIV/0!				#DIV/0!	#DIV/0!
							#DIV/0!	#DIV/0!				#DIV/0!	#DIV/0!				#DIV/0!	#DIV/0!				#DIV/0!	#DIV/0!				#DIV/0!	#DIV/0!				#DIV/0!	#DIV/0!				#DIV/0!	#DIV/0!
							#DIV/0!	#DIV/0!				#DIV/0!	#DIV/0!				#DIV/0!	#DIV/0!				#DIV/0!	#DIV/0!				#DIV/0!	#DIV/0!				#DIV/0!	#DIV/0!				#DIV/0!	#DIV/0!
#REF!													Median										#REF!
													tidal volumes
tidal volumes																							Compliance							Compliance	Median
Animal	Treat		5´23/3	10´23/3	15´23/3	20´18/3	25´13/3	30´23/3		n	Treat	5´23/3	10´23/3	15´23/3	20´18/3	25´13/3	30´23/3		Animal	treat	inkl krit	5´23/3	10´23/3	15´23/3	20´18/3	25´13/3	30´23/3		n	treat	5´23/3	10´23/3	15´23/3	20´18/3	25´13/3	30´23/3
180529-1	1	ptx	26.4383	8.2013	7.51948	4.58117	2.61688	6.88312		9	50%DPPC 40%egg-PC 10%POPG 2%rSP-C33	15.8611	18.5958	16.8084	13.449	9.1831	21.9194		180529-1	1	ptx	1.32718	0.415033	0.379125	0.305242	0.258299	0.343005		9	50%DPPC 40%egg-PC 10%POPG 2%rSP-C33	0.79373	0.937327	0.84862	0.900007	0.905694	1.10682
180529-2	2	ptx	22.7282	23.5403	23.7181	15.8087	8.97987	10.8893		9	50%DPPC 40%egg-PC 10%POPG	4.60082	6.76543	8.90947	4.98697	2.81107	8.17695		180529-2	2	ptx	1.13445	1.19111	1.19388	1.06159	0.895229	0.543819		9	50%DPPC 40%egg-PC 10%POPG	0.235872	0.341153	0.451677	0.334032	0.282767	0.415342
180529-3	3	ptx	11.2213	7.78161	6.69828	4.34483	1.4569	4.26149		10	Curosurf	18.6259	20.7811	24.3496	19.9264	13.6484	26.7776		180529-3	3	ptx	0.559792	0.391752	0.336661	0.290651	0.144073	0.21291		10	Curosurf	0.932384	1.04201	1.22846	1.33094	1.36541	1.34201
180529-4	4	0	0.901493	2.8806	1.27463	0.686567	0.426866	1.05672		10	Obehandlad kontroll	0.911895	1.18094	1.22759	0.728057	0.444525	1.00403		180529-4	4	0	0.0448937	0.146136	0.0644506	0.0459451	0.042145	0.052702		10	Obehandlad kontroll	0.0460461	0.0593938	0.0622285	0.0485961	0.0444906	0.0507742
180529-5	1	0	19.0871	18.5958	16.8084	12.6899	8.06969	12.9199											180529-5	1	0	0.956987	0.937327	0.84862	0.840062	0.802754	0.644617
180529-6	2	0	18.4781	20.5877	21.0482	16.1096	10.864	23.4035											180529-6	2	0	0.926577	1.03858	1.0608	1.07669	1.08453	1.16626
180529-7	3	0	35.378	25.7388	25.5292	22.0653	15.9519	26.1615											180529-7	3	0	1.77112	1.2979	1.28822	1.46045	1.57707	1.31151
180529-8	4	0	1.01736	1.09028	1.18056	0.684028	0.555556	0.822917											180529-8	4	0	0.0506843	0.0550234	0.0600065	0.0454452	0.0550426	0.041114
180529-9	1	0	11.3213	12.1952	12.4985	9.48949	6.53453	14.3393											180529-9	1	0	0.566086	0.617147	0.634674	0.62831	0.644648	0.716605
180530-1	2	0	12.6531	15.8893	18.262	15.0148	10.3284	22.1624											180530-1	2	0	0.636392	0.796871	0.928367	1.00607	1.02717	1.10069
180530-2	3	0	20.9564	25.443	27.5772	22.8758	16.9295	29.0336											180530-2	3	0	1.05085	1.28404	1.40134	1.53924	1.68139	1.45588
180530-3	4	0	0.757576	3.98898	1.48209	1.70248	0.396694	1.07438											180530-3	4	0	0.0380246	0.202171	0.0753751	0.113744	0.0392821	0.0537865
180530-4	1	0	10.7469	14.1551	16.502	13.449	9.75102	24.6612											180530-4	1	0	0.539416	0.715153	0.839248	0.900007	0.973953	1.22844
180530-5	2	0	2.67093	3.86581	4.92652	3.3131	1.95527	7.7476											180530-5	2	0	0.134188	0.19523	0.250757	0.221311	0.193203	0.387974
180530-6	3	0	18.9468	22.8617	25.1702	21.8644	15.9867	27.3936											180530-6	3	0	0.951374	1.15408	1.28044	1.44429	1.5916	1.37252
180611-1	4	0	1.32727	0.978182	1.49091	0.610909	0.294545	0.869091											180611-1	4	0	0.0662223	0.0489108	0.0746698	0.040727	0.0297175	0.0438846
180611-2	1	0	23.4085	23.2852	23.0845	14.4472	9.1831	22.088											180611-2	1	0	1.16935	1.16636	1.15301	0.974949	0.905694	1.11289
180611-3	2	0	27.671	11.6547	10.8111	4.98697	2.81107	8.78176											180611-3	2	0	1.38229	0.582917	0.544784	0.334032	0.282767	0.442767
180611-4	3	0	15.7586	12.046	10.9732	6.76245	3.91188	12.7816											180611-4	3	0	0.789459	0.604205	0.550921	0.455188	0.391466	0.645405
180611-5	4	0	9.08997	7.98616	7.23183	3.37716	1.6436	6.03114											180611-5	4	0	0.454576	0.400355	0.361997	0.226083	0.16497	0.304459
180611-6	1	0	18.7766	19.337	20.3004	15.9524	10.9927	21.9194											180611-6	1	0	0.930034	0.968065	1.02352	1.07162	1.09648	1.10682
180611-7	2	technical problem	0	0	0	0	0	0											180611-7	2	technical problem	#DIV/0!	#DIV/0!	#DIV/0!	#DIV/0!	#DIV/0!	#DIV/0!
180611-8	3	0	18.8114	19.7575	21.2275	17.8952	13.1557	22.7994											180611-8	3	0	0.937424	0.988581	1.07233	1.20017	1.31437	1.15378
180612-1	4	0	0.751908	0.751908	0.80916	0.564885	0.385496	0.774809											180612-1	4	0	0.0375815	0.0376836	0.0406193	0.0371613	0.0384313	0.0393666
180612-2	1	0	15.8611	20.3148	23.8657	19.3657	13.1667	28.2407											180612-2	1	0	0.79373	1.02453	1.2051	1.28269	1.32952	1.42251
180612-3	2	0	4.60082	6.76543	8.90947	7.09053	4.52263	8.17695											180612-3	2	0	0.235872	0.341153	0.451677	0.469221	0.456053	0.415342
180612-4	3	0	15.4735	19.0813	20.9258	16.4912	11.4664	22.8657											180612-4	3	0	0.797833	0.957213	1.06043	1.08935	1.15499	1.16017
180612-5	4	0	0.680672	0.886555	0.768908	0.894958	0.462185	0.991597											180612-5	4	0	0.034814	0.0447725	0.039126	0.0581901	0.0468363	0.0502082
180612-6	1	0	9.14545	12.8182	15.32	12.3527	8.62545	20.7636											180612-6	1	0	0.468148	0.645749	0.773581	0.816569	0.868827	1.05729
180612-7	2	0	4.76639	7.35246	9.82377	7.59016	4.66393	13.1762											180612-7	2	0	0.245007	0.368938	0.494898	0.497106	0.46979	0.668905
180612-8	3	0	13.9518	18.5658	21.5175	18.6009	13.1711	25.6316											180612-8	3	0	0.713185	0.932242	1.08876	1.23424	1.32055	1.29622
180612-9	4	0	0.922297	0.746622	0.861486	0.655405	0.283784	0.912162											180612-9	4	0	0.0471985	0.0376337	0.0433581	0.0434576	0.0287341	0.0462752
180703-1	1	0	18.6532	23.0676	26.4324	21.5631	14.6982	31.6577											180703-1	1	0	0.933451	1.16082	1.33984	1.42669	1.4539	1.57994
180703-2	2	0	1.89655	1.97044	2.29064	1.46305	0.566502	2.02463											180703-2	2	0	0.0949211	0.098834	0.115428	0.096766	0.055872	0.101125
180703-3	3	0	21.9141	23.5078	25.1445	20.5469	13.7969	27.7266											180703-3	3	0	1.09962	1.18281	1.26396	1.36756	1.37322	1.37816
180703-4	4	0	1.35206	1.72285	1.65169	0.868914	0.509363	1.23221											180703-4	4	0	0.0680576	0.0862743	0.0830039	0.0577705	0.0507521	0.0616379
180703-5	1	0	6.71321	8.12453	9.94717	7.57736	5.0566	12.2981											180703-5	1	0	0.337412	0.410079	0.502626	0.502971	0.498979	0.615179
180703-6	2	0	1.53448	1.22845	2.52586	1.8319	1.36638	7.77586											180703-6	2	0	0.0771139	0.0619624	0.127056	0.122569	0.136402	0.387022
180703-7	3	0	18.4405	20.6817	24.9678	22.4244	17.2958	30.3183											180703-7	3	0	0.927344	1.03496	1.25714	1.50393	1.72055	1.51474
180704-1	4	0	0.814815	1.2716	0.967078	0.769547	0.588477	1.01646											180704-1	4	0	0.0407977	0.0637642	0.049088	0.0512471	0.0584143	0.0513403
180704-2	1	leakage + doble dose	0.941379	0.772414	2.58966	3.73103	2.47931	10.2											180704-2	1	leakage + doble dose	0.0470069	0.0387324	0.130711	0.247972	0.246835	0.517459
180704-3	2	0	0.591603	1.26336	0.59542	0.454198	0.21374	0.89313											180704-3	2	0	0.0297142	0.063299	0.0301358	0.030307	0.02112	0.045266
180704-4	3	0	16.4179	20.8806	23.7313	19.306	13.5	28											180704-4	3	0	0.819257	1.04905	1.19979	1.29431	1.3576	1.41521
180705-1	1	Mature controls	23.4378	26.3574	26.5984	22.9478	17.3253	27.3133											180705-1	1	Mature controls	1.18756	1.35053	1.3703	1.52186	1.71837	1.36165
180705-2	2	Mature controls	23.3742	26.9172	26.9417	24.1595	17.862	26.9785											180705-2	2	Mature controls	1.18809	1.37729	1.38605	1.60887	1.78359	1.35412
180705-3	3	Mature controls	23.5966	26.1974	26.3648	22.8155	16.4249	27.8069											180705-3	3	Mature controls	1.19956	1.34102	1.35959	1.51992	1.64723	1.38645
180705-4	4	Mature controls	26.4207	26.2241	26.2103	23.0034	17.3069	26.4069											180705-4	4	Mature controls	1.34572	1.34613	1.3522	1.53244	1.71932	1.32183
180705-5	1	Mature controls	20.3282	22.6308	23.2436	20.2897	15.0897	25.1744											180705-5	1	Mature controls	1.03526	1.16022	1.18883	1.35215	1.50069	1.2615
180705-6	4	Mature controls	8.95393	10.9729	11.7453	9.56911	6.47425	14.2304											180705-6	4	Mature controls	0.45663	0.5642	0.603658	0.637129	0.642485	0.710867
180705-7	1	Mature controls	14.5664	16.9668	18.7844	16.0545	12.154	20.891											180705-7	1	Mature controls	0.74512	0.870933	0.965573	1.0699	1.20873	1.04643
0	0	0	#DIV/0!	#DIV/0!	#DIV/0!	#DIV/0!	#DIV/0!	#DIV/0!											0	0	0	#DIV/0!	#DIV/0!	#DIV/0!	#DIV/0!	#DIV/0!	#DIV/0!
0	0	0	#DIV/0!	#DIV/0!	#DIV/0!	#DIV/0!	#DIV/0!	#DIV/0!											0	0	0	#DIV/0!	#DIV/0!	#DIV/0!	#DIV/0!	#DIV/0!	#DIV/0!
0	0	0	#DIV/0!	#DIV/0!	#DIV/0!	#DIV/0!	#DIV/0!	#DIV/0!											0	0	0	#DIV/0!	#DIV/0!	#DIV/0!	#DIV/0!	#DIV/0!	#DIV/0!
0	0	0	#DIV/0!	#DIV/0!	#DIV/0!	#DIV/0!	#DIV/0!	#DIV/0!											0	0	0	#DIV/0!	#DIV/0!	#DIV/0!	#DIV/0!	#DIV/0!	#DIV/0!
0	0	0	#DIV/0!	#DIV/0!	#DIV/0!	#DIV/0!	#DIV/0!	#DIV/0!											0	0	0	#DIV/0!	#DIV/0!	#DIV/0!	#DIV/0!	#DIV/0!	#DIV/0!
0	0	0	#DIV/0!	#DIV/0!	#DIV/0!	#DIV/0!	#DIV/0!	#DIV/0!											0	0	0	#DIV/0!	#DIV/0!	#DIV/0!	#DIV/0!	#DIV/0!	#DIV/0!
0	0	0	#DIV/0!	#DIV/0!	#DIV/0!	#DIV/0!	#DIV/0!	#DIV/0!											0	0	0	#DIV/0!	#DIV/0!	#DIV/0!	#DIV/0!	#DIV/0!	#DIV/0!
0	0	0	#DIV/0!	#DIV/0!	#DIV/0!	#DIV/0!	#DIV/0!	#DIV/0!											0	0	0	#DIV/0!	#DIV/0!	#DIV/0!	#DIV/0!	#DIV/0!	#DIV/0!
0	0	0	#DIV/0!	#DIV/0!	#DIV/0!	#DIV/0!	#DIV/0!	#DIV/0!											0	0	0	#DIV/0!	#DIV/0!	#DIV/0!	#DIV/0!	#DIV/0!	#DIV/0!
0	0	0	#DIV/0!	#DIV/0!	#DIV/0!	#DIV/0!	#DIV/0!	#DIV/0!											0	0	0	#DIV/0!	#DIV/0!	#DIV/0!	#DIV/0!	#DIV/0!	#DIV/0!
0	0	0	#DIV/0!	#DIV/0!	#DIV/0!	#DIV/0!	#DIV/0!	#DIV/0!											0	0	0	#DIV/0!	#DIV/0!	#DIV/0!	#DIV/0!	#DIV/0!	#DIV/0!
0	0	0	#DIV/0!	#DIV/0!	#DIV/0!	#DIV/0!	#DIV/0!	#DIV/0!											0	0	0	#DIV/0!	#DIV/0!	#DIV/0!	#DIV/0!	#DIV/0!	#DIV/0!
0	0	0	#DIV/0!	#DIV/0!	#DIV/0!	#DIV/0!	#DIV/0!	#DIV/0!											0	0	0	#DIV/0!	#DIV/0!	#DIV/0!	#DIV/0!	#DIV/0!	#DIV/0!
0	0	0	#DIV/0!	#DIV/0!	#DIV/0!	#DIV/0!	#DIV/0!	#DIV/0!											0	0	0	#DIV/0!	#DIV/0!	#DIV/0!	#DIV/0!	#DIV/0!	#DIV/0!
0	0	0	#DIV/0!	#DIV/0!	#DIV/0!	#DIV/0!	#DIV/0!	#DIV/0!											0	0	0	#DIV/0!	#DIV/0!	#DIV/0!	#DIV/0!	#DIV/0!	#DIV/0!
0	0	0	#DIV/0!	#DIV/0!	#DIV/0!	#DIV/0!	#DIV/0!	#DIV/0!											0	0	0	#DIV/0!	#DIV/0!	#DIV/0!	#DIV/0!	#DIV/0!	#DIV/0!
0	0	0	#DIV/0!	#DIV/0!	#DIV/0!	#DIV/0!	#DIV/0!	#DIV/0!											0	0	0	#DIV/0!	#DIV/0!	#DIV/0!	#DIV/0!	#DIV/0!	#DIV/0!
0	0	0	#DIV/0!	#DIV/0!	#DIV/0!	#DIV/0!	#DIV/0!	#DIV/0!											0	0	0	#DIV/0!	#DIV/0!	#DIV/0!	#DIV/0!	#DIV/0!	#DIV/0!
0	0	0	#DIV/0!	#DIV/0!	#DIV/0!	#DIV/0!	#DIV/0!	#DIV/0!											0	0	0	#DIV/0!	#DIV/0!	#DIV/0!	#DIV/0!	#DIV/0!	#DIV/0!
0		0	#DIV/0!	#DIV/0!	#DIV/0!	#DIV/0!	#DIV/0!	#DIV/0!											0	0	0	#DIV/0!	#DIV/0!	#DIV/0!	#DIV/0!	#DIV/0!	#DIV/0!

[truncated: 2 more sheets: 180529_Data Pad, 180529_LGV]
